# Supplementary material for: Bioinformatics Analysis Identifies Potential Ferroptosis Key Genes in the Pathogenesis of Pulmonary Fibrosis
Source: Front Genet. 2022 Jan 6;12:788417. doi: 10.3389/fgene.2021.788417 (PMC8770739; doi:10.3389/fgene.2021.788417)
Supplement: Supplementary file 1 [file Table1.xls]

GENE	logFC	PValue	FDR
FHL2	2.037796992	1.04E-75	1.81E-71
FCRL5	2.572682492	3.54E-68	3.09E-64
S100A2	3.814468425	1.70E-67	9.88E-64
COL7A1	2.26430763	6.80E-67	2.96E-63
KLRG2	-2.546916072	1.70E-66	5.93E-63
MAP3K15	-2.489411859	1.06E-65	3.09E-62
FAM83A	3.30375047	1.05E-63	2.39E-60
EPB41L5	-1.645662989	1.10E-63	2.39E-60
CDH3	2.500674192	7.24E-63	1.40E-59
CTHRC1	2.444341292	4.83E-61	8.41E-58
SUGCT	1.938678382	5.69E-61	9.02E-58
CYP27C1	2.242008197	3.37E-59	4.89E-56
GOLM1	1.317803734	1.93E-58	2.41E-55
SYT12	2.546394971	5.70E-58	6.63E-55
CPNE5	1.959283548	1.43E-57	1.56E-54
ARRB1	-1.005528917	7.90E-57	8.10E-54
CFH	1.23324808	3.39E-56	3.11E-53
SLCO1A2	-3.805348839	3.76E-56	3.28E-53
ADRA1A	-2.501505627	4.46E-55	3.70E-52
HPCAL1	-1.225579448	6.45E-55	5.11E-52
FAM167A	-2.930755993	2.78E-54	2.11E-51
SULF1	1.906716639	1.51E-53	1.10E-50
TPBG	1.226165695	1.78E-53	1.24E-50
GAP43	2.738269472	8.30E-53	5.56E-50
BAAT	3.146133692	1.60E-52	1.03E-49
TMPRSS4	3.527486682	2.43E-52	1.51E-49
AFF3	-1.748443555	3.69E-52	2.22E-49
AL096711.2	-2.306056222	4.66E-52	2.71E-49
RNF182	-1.789857903	1.20E-51	6.76E-49
FCRLA	2.753150179	1.27E-51	6.77E-49
SLC4A11	2.39478241	1.28E-51	6.77E-49
IGFL2	3.646949525	3.26E-51	1.67E-48
WWC2	-1.45032977	3.84E-51	1.91E-48
C1orf198	-1.101423006	3.53E-50	1.68E-47
TMEM45A	1.700270244	3.57E-50	1.68E-47
FAT2	3.457701661	4.81E-50	2.21E-47
OTULINL	-1.745543665	5.42E-50	2.42E-47
COL10A1	3.281307834	1.08E-49	4.72E-47
DRD5	2.80522447	1.72E-49	7.30E-47
STRA6	2.997555316	1.96E-49	8.13E-47
COL14A1	2.230984421	5.60E-49	2.27E-46
RGS9BP	-2.265199148	6.94E-49	2.75E-46
PROM2	2.234302487	1.12E-48	4.33E-46
MZB1	2.755352947	2.82E-48	1.07E-45
HS6ST2	2.465460015	3.04E-48	1.13E-45
BACE2	1.185445023	5.11E-48	1.85E-45
DERL3	2.540930854	7.18E-48	2.55E-45
TINCR	-1.776213569	8.15E-48	2.84E-45
B3GNT3	2.936915257	1.86E-47	6.37E-45
CILP2	2.956158822	2.35E-47	7.86E-45
AL162171.1	-1.171472124	2.41E-47	7.92E-45
ADRB2	-1.32419614	3.82E-47	1.21E-44
GRIA1	-1.829647627	4.52E-47	1.41E-44
COMP	3.094343977	5.94E-47	1.82E-44
ALDH1A3	2.173567119	6.40E-47	1.92E-44
MYO3B	1.424177786	7.09E-47	2.10E-44
GPR87	4.096879223	7.45E-47	2.17E-44
SPTBN2	1.533583373	1.14E-46	3.25E-44
BTNL8	-2.017093882	2.67E-46	7.49E-44
DAPK2	-1.589820298	3.91E-46	1.08E-43
PNOC	2.549747481	4.26E-46	1.16E-43
EDNRB	-1.512623026	1.78E-45	4.77E-43
CPNE4	2.078000611	4.05E-45	1.05E-42
MAGED4	1.370911388	1.17E-44	3.00E-42
KIF26B	2.048327712	1.23E-44	3.11E-42
MS4A15	-2.557351529	4.75E-44	1.18E-41
PLXNA4	1.662359038	5.41E-44	1.33E-41
PDLIM4	2.031816665	7.01E-44	1.70E-41
PTGFRN	1.785886107	8.12E-44	1.94E-41
HSD17B6	-1.898584804	9.50E-44	2.24E-41
ARHGAP6	-1.069137369	1.44E-43	3.34E-41
CXCL13	4.23156427	2.29E-43	5.25E-41
SH2D3C	-1.414744962	2.67E-43	6.04E-41
EFCC1	-1.523025792	3.22E-43	7.21E-41
KRT15	3.108496934	4.82E-43	1.06E-40
ITLN2	-3.802986328	5.58E-43	1.22E-40
ARHGEF26	-1.451888444	5.68E-43	1.22E-40
KANK3	-1.19983689	6.56E-43	1.39E-40
COL22A1	2.000196856	8.01E-43	1.68E-40
SLC2A5	2.022054633	8.25E-43	1.71E-40
COL17A1	3.340567056	9.25E-43	1.90E-40
IGSF9	2.099666464	1.24E-42	2.50E-40
ST6GAL1	1.093497434	1.62E-42	3.24E-40
AGER	-2.28343778	2.31E-42	4.57E-40
ESAM	-1.199177408	3.10E-42	6.07E-40
TPRG1	-1.015448393	3.39E-42	6.57E-40
SLC9A3R2	-1.333865671	4.52E-42	8.66E-40
DPEP1	2.388264453	4.65E-42	8.80E-40
PIM2	1.653104966	4.75E-42	8.91E-40
ADGRB2	1.57381653	5.31E-42	9.84E-40
RHBDL1	1.145791763	8.84E-42	1.62E-39
MYRF	-2.123039516	1.46E-41	2.60E-39
ITGB4	1.452187067	2.85E-41	5.03E-39
CD79A	2.723703784	3.06E-41	5.34E-39
GCNT3	2.535469731	7.00E-41	1.21E-38
PRSS2	4.796464904	7.89E-41	1.35E-38
DCLK1	1.384083911	8.78E-41	1.49E-38
POSTN	2.150478363	1.56E-40	2.62E-38
FERMT1	1.560961725	1.65E-40	2.73E-38
MUC4	2.685050819	2.96E-40	4.86E-38
CD27	1.90693903	3.19E-40	5.19E-38
NEBL	-1.099400357	3.58E-40	5.78E-38
IFNE	3.106851977	4.33E-40	6.92E-38
SPAG4	1.696409425	4.60E-40	7.29E-38
TNFRSF13C	2.608672823	5.99E-40	9.40E-38
PRX	-2.216892478	1.30E-39	2.00E-37
NIM1K	-1.251380307	1.49E-39	2.28E-37
IGLL5	2.830130621	1.55E-39	2.35E-37
RTKN2	-2.913012724	1.95E-39	2.93E-37
BDKRB2	2.073695073	2.41E-39	3.58E-37
PIP5K1B	-1.101023108	3.15E-39	4.65E-37
ZNF469	1.675332599	3.68E-39	5.39E-37
ADGRF4	2.310365622	4.25E-39	6.17E-37
LIN7A	-1.052779773	5.79E-39	8.33E-37
TUBB3	2.195658242	5.83E-39	8.33E-37
CAV1	-1.36260853	7.54E-39	1.07E-36
TSHR	2.497946504	1.46E-38	2.04E-36
SEMA6A	-1.311072392	3.99E-38	5.53E-36
STXBP6	-1.832903093	4.14E-38	5.68E-36
SCG5	2.289309571	5.62E-38	7.65E-36
ERN2	2.96045273	8.28E-38	1.12E-35
VSIG10	-1.020615425	8.44E-38	1.13E-35
LIMCH1	-1.092100168	9.64E-38	1.28E-35
GPM6A	-1.483205982	2.20E-37	2.88E-35
AATK	-1.465443969	2.54E-37	3.30E-35
STARD5	1.298350551	2.70E-37	3.48E-35
MAGED4B	1.412383989	2.90E-37	3.72E-35
FUT1	-1.236959842	3.05E-37	3.88E-35
SNAP25	1.765824921	3.33E-37	4.21E-35
RAB26	1.515777345	3.92E-37	4.88E-35
CHRDL2	1.496488022	4.33E-37	5.31E-35
STX11	-1.277189477	4.46E-37	5.40E-35
PDZD2	-1.198220778	4.81E-37	5.78E-35
ZNF215	1.550898814	4.87E-37	5.81E-35
MAP3K21	-1.155985856	7.04E-37	8.35E-35
FUT2	1.976874994	8.85E-37	1.04E-34
WFDC12	-1.877108433	1.14E-36	1.33E-34
COL1A1	2.296855995	1.15E-36	1.33E-34
SYT16	1.786098433	1.29E-36	1.49E-34
ADAM12	2.088182455	1.48E-36	1.70E-34
GRM8	-2.707446234	1.65E-36	1.88E-34
KLK6	4.001198413	1.82E-36	2.06E-34
LGALS7B	3.940486853	2.10E-36	2.37E-34
CP	2.013125905	2.24E-36	2.50E-34
NOTCH4	-1.196412412	2.52E-36	2.80E-34
IGF1	1.894918907	4.18E-36	4.61E-34
DIO2	2.516227242	4.45E-36	4.87E-34
ASIC1	1.69748901	4.52E-36	4.92E-34
LRRN3	-1.820337927	6.28E-36	6.79E-34
SLC39A8	-1.390274365	7.37E-36	7.93E-34
LRRN1	1.430231851	8.51E-36	9.10E-34
TTPA	-1.479186478	8.80E-36	9.36E-34
EFNB2	-1.172906309	9.35E-36	9.87E-34
GJB5	2.716685982	9.80E-36	1.03E-33
MAP2	-1.167641692	1.62E-35	1.67E-33
MMP11	2.358259432	1.81E-35	1.86E-33
OCLN	-1.021120826	2.09E-35	2.13E-33
FO681492.1	-1.612704406	2.68E-35	2.72E-33
KRT14	3.794966411	3.05E-35	3.06E-33
PTPRB	-1.373325254	3.13E-35	3.12E-33
HYAL1	-1.244680098	4.73E-35	4.68E-33
MVB12B	-1.23136392	4.95E-35	4.88E-33
PLCH2	1.977439673	5.20E-35	5.09E-33
ANKRD29	-1.45348241	5.60E-35	5.45E-33
TNS4	2.814544624	5.86E-35	5.67E-33
MME	-1.76139828	6.92E-35	6.66E-33
ARL9	1.238841118	7.51E-35	7.15E-33
CDH13	-1.464293634	7.60E-35	7.20E-33
ADAMTS16	2.565514133	9.54E-35	8.99E-33
FBXO32	1.292698865	9.91E-35	9.28E-33
PAPSS2	-1.156011015	1.47E-34	1.36E-32
COL3A1	2.205067063	1.52E-34	1.40E-32
DENND3	-1.071733597	1.62E-34	1.48E-32
LAMA3	-1.159524434	1.68E-34	1.53E-32
AKR1D1	2.184422643	2.89E-34	2.59E-32
KCNN3	2.115790576	3.26E-34	2.92E-32
FIBIN	-1.637012128	3.80E-34	3.38E-32
TXNDC5	1.005741003	4.35E-34	3.81E-32
UPB1	-1.477814602	4.92E-34	4.29E-32
TSPAN12	-1.179952625	5.12E-34	4.44E-32
WNT7A	-1.628862234	5.79E-34	5.00E-32
DOK5	2.057127771	5.82E-34	5.00E-32
SAMD11	1.639847809	6.52E-34	5.55E-32
ESR2	1.294213168	1.06E-33	8.88E-32
GGTLC1	-2.083562573	1.13E-33	9.44E-32
GPRIN2	-1.451069512	1.21E-33	1.01E-31
JSRP1	1.780682944	1.35E-33	1.11E-31
MAOA	-1.066226285	1.67E-33	1.37E-31
LTBP1	1.098827559	2.24E-33	1.83E-31
CAPN13	1.92207271	2.42E-33	1.96E-31
NCR1	-1.76566366	2.60E-33	2.10E-31
PCDH12	-1.380219803	2.64E-33	2.12E-31
AOC1	1.440760312	4.25E-33	3.36E-31
HPSE2	1.850371804	5.50E-33	4.30E-31
THY1	2.175473452	5.54E-33	4.31E-31
ACKR4	-1.269646084	8.48E-33	6.54E-31
SRRM3	1.430896387	8.59E-33	6.59E-31
APOA1	-1.567406242	9.29E-33	7.10E-31
FBXO16	1.211963948	1.22E-32	9.28E-31
CLDN2	2.650336155	1.28E-32	9.66E-31
ADIRF	-1.06427799	1.39E-32	1.05E-30
B3GALNT1	-1.29581038	1.42E-32	1.07E-30
SYT8	2.216181682	1.44E-32	1.08E-30
KCND3	1.148235761	1.61E-32	1.20E-30
GRHL3	1.939230697	1.91E-32	1.41E-30
NECAB1	-1.805012345	2.10E-32	1.55E-30
CHRM3	-1.485707796	2.15E-32	1.58E-30
P3H2	-1.331903835	2.32E-32	1.70E-30
PDE10A	2.563648413	2.54E-32	1.85E-30
PLPP2	1.955517032	2.89E-32	2.10E-30
COL6A3	1.409801859	3.12E-32	2.25E-30
KIAA0408	-1.594132768	3.13E-32	2.25E-30
FKBP11	1.205400897	3.47E-32	2.49E-30
NDRG4	-1.712637841	3.68E-32	2.62E-30
RAB3C	2.075751861	5.38E-32	3.80E-30
CECR2	-1.261415009	5.39E-32	3.80E-30
PLEKHN1	1.219768119	5.54E-32	3.89E-30
SHISA8	2.94003034	5.62E-32	3.93E-30
HTR2A	1.674937273	8.15E-32	5.67E-30
TFAP2A	2.559631248	8.16E-32	5.67E-30
GCOM1	-1.813620084	8.50E-32	5.88E-30
SCAMP5	1.477686858	8.68E-32	5.98E-30
CRTAC1	-1.820682154	1.21E-31	8.27E-30
CD79B	1.481716297	1.28E-31	8.77E-30
ACVRL1	-1.260985788	1.41E-31	9.54E-30
CPAMD8	-1.085988753	1.44E-31	9.70E-30
SMOC1	1.469437225	1.49E-31	9.99E-30
TMIE	-1.377262248	1.52E-31	1.01E-29
DISP1	-1.199015663	1.54E-31	1.02E-29
KCNN4	1.375400202	1.82E-31	1.20E-29
NXPE4	2.43571816	1.95E-31	1.27E-29
BOC	1.305190348	2.04E-31	1.32E-29
FAM189A1	-1.617039224	2.17E-31	1.40E-29
CST1	5.674146952	2.30E-31	1.48E-29
RXFP1	-1.925006476	2.32E-31	1.48E-29
CFB	1.444936379	2.44E-31	1.56E-29
CLIC6	1.543670926	3.06E-31	1.93E-29
SLC5A9	-1.639275873	3.08E-31	1.94E-29
KLHL13	1.472515507	3.17E-31	1.99E-29
NINJ2	-1.011002319	3.41E-31	2.13E-29
ANXA3	-1.407607952	4.29E-31	2.66E-29
BRSK1	1.087012535	4.36E-31	2.70E-29
SLIT2	-1.270387786	4.43E-31	2.72E-29
HR	1.308947917	4.47E-31	2.73E-29
EYA2	1.909432938	5.53E-31	3.36E-29
C4A	1.380598942	6.28E-31	3.80E-29
LIFR	-1.31696805	7.39E-31	4.44E-29
ADAM28	1.449492077	7.77E-31	4.64E-29
THBS4	1.614653797	1.31E-30	7.76E-29
FGF11	1.433434823	1.42E-30	8.38E-29
FDCSP	4.751831364	1.86E-30	1.09E-28
KCTD1	1.137505384	1.92E-30	1.13E-28
MSN	-1.264891105	1.99E-30	1.16E-28
CCK	-2.783764461	2.98E-30	1.73E-28
RS1	-1.99632386	3.02E-30	1.74E-28
SYN2	-1.574622077	4.05E-30	2.33E-28
CNTN6	-1.634956652	4.53E-30	2.60E-28
MMP7	1.871269186	4.55E-30	2.60E-28
SLC38A11	1.706282542	5.01E-30	2.85E-28
STEAP1	1.850317313	5.89E-30	3.33E-28
BHLHA15	1.866580251	5.94E-30	3.35E-28
TMEM132E	1.793949785	6.17E-30	3.47E-28
MIXL1	1.83689507	7.41E-30	4.15E-28
ADCY8	-2.343289922	7.64E-30	4.27E-28
EPHB2	1.209012932	8.33E-30	4.64E-28
BNC1	2.833968294	9.10E-30	5.05E-28
CKMT1B	2.03412469	9.94E-30	5.50E-28
MRVI1	1.147490928	1.03E-29	5.66E-28
CTNND2	-1.627447335	1.04E-29	5.74E-28
CAV3	-1.839736441	1.08E-29	5.92E-28
PDK1	1.128770121	1.33E-29	7.25E-28
CDH19	-1.244186677	1.36E-29	7.41E-28
ADGRL2	-1.115507932	1.60E-29	8.64E-28
CACNA1G	1.519410736	1.65E-29	8.91E-28
RALGPS2	1.095519116	1.80E-29	9.69E-28
MUC5B	3.425862625	1.91E-29	1.02E-27
C4B	1.3523325	2.08E-29	1.11E-27
SYT15	-1.025608864	2.19E-29	1.17E-27
BPIFB1	3.354915287	2.30E-29	1.22E-27
MYZAP	-2.118644588	3.09E-29	1.63E-27
UGT1A6	3.452273832	3.92E-29	2.06E-27
CDH5	-1.235266069	4.55E-29	2.38E-27
SULF2	1.015715199	5.41E-29	2.82E-27
BTNL9	-2.11469271	6.61E-29	3.43E-27
PAX9	2.409139808	6.98E-29	3.60E-27
CR2	1.923788528	7.29E-29	3.75E-27
CD19	2.166881702	8.33E-29	4.26E-27
CABYR	1.038502708	9.07E-29	4.62E-27
SNX22	-1.906200109	9.18E-29	4.66E-27
GNLY	-1.879134037	1.03E-28	5.22E-27
PNCK	1.871897339	1.04E-28	5.22E-27
TMEM59L	2.496659828	1.08E-28	5.44E-27
NCKAP5	-1.776498707	1.16E-28	5.80E-27
CRLF1	1.835735277	1.27E-28	6.33E-27
ST8SIA6	-1.618915345	1.36E-28	6.77E-27
HELT	-2.935021606	1.70E-28	8.43E-27
MEI1	1.21047142	1.84E-28	9.08E-27
CACNA2D3	-1.120346965	1.87E-28	9.20E-27
PTHLH	1.723701785	2.71E-28	1.32E-26
KLRF1	-2.063195451	2.89E-28	1.40E-26
VWCE	1.707486145	3.20E-28	1.54E-26
IGFBP2	1.207643306	3.61E-28	1.74E-26
MEOX1	2.512736383	3.93E-28	1.89E-26
SLC4A3	1.093604729	4.05E-28	1.94E-26
MS4A1	2.34696921	4.33E-28	2.07E-26
USHBP1	-1.226672046	4.41E-28	2.10E-26
TNNC1	-1.609332578	4.49E-28	2.13E-26
SERPINF1	1.11394814	4.80E-28	2.27E-26
INMT	-1.321450661	4.93E-28	2.32E-26
THBS2	1.780035178	5.05E-28	2.37E-26
TAL1	-1.226793516	6.12E-28	2.86E-26
SSC5D	1.401712716	6.16E-28	2.87E-26
ADRB1	-1.583112162	8.52E-28	3.94E-26
FAM155B	1.954931801	1.03E-27	4.76E-26
SMIM31	2.486854625	1.04E-27	4.78E-26
MLIP	1.92709887	1.04E-27	4.79E-26
NKD1	-1.92125867	1.07E-27	4.88E-26
RAB40A	-1.147133416	1.09E-27	4.99E-26
TMEM229A	2.506078268	1.32E-27	5.99E-26
BARX2	2.126818159	1.33E-27	6.03E-26
DPP6	-1.640265915	1.44E-27	6.49E-26
HIF3A	-1.725508756	1.60E-27	7.19E-26
CA4	-2.546939264	1.61E-27	7.20E-26
ZDHHC19	-1.693649147	1.72E-27	7.70E-26
CKMT1A	1.930245427	1.75E-27	7.79E-26
TRPV4	1.590279392	1.83E-27	8.11E-26
CLDN14	2.181010486	2.38E-27	1.04E-25
TENM4	1.14746174	2.55E-27	1.11E-25
GJB3	1.876058607	2.59E-27	1.13E-25
RBP2	-1.988477875	2.78E-27	1.21E-25
CDH2	1.959730313	3.03E-27	1.31E-25
OGDHL	2.442279826	3.07E-27	1.33E-25
ACADL	-1.836067923	3.21E-27	1.38E-25
ASPG	-1.908299121	3.53E-27	1.51E-25
NSG1	1.14053104	3.80E-27	1.62E-25
CEL	1.219907368	5.40E-27	2.28E-25
PTPRQ	-1.870376409	5.69E-27	2.39E-25
SGCG	-1.678989386	5.99E-27	2.51E-25
COL1A2	1.473308704	6.13E-27	2.56E-25
DQX1	1.756535955	6.48E-27	2.68E-25
HCAR1	1.417175566	8.10E-27	3.34E-25
MMP13	3.644187504	8.79E-27	3.61E-25
ARHGAP40	1.848239483	9.02E-27	3.70E-25
KIR3DL1	-2.071561135	1.03E-26	4.22E-25
EPHA10	2.106361427	1.09E-26	4.45E-25
AFF2	-1.350802945	1.19E-26	4.83E-25
GDA	1.747689193	1.25E-26	5.07E-25
IBA57	-1.403460844	1.39E-26	5.60E-25
PRUNE2	1.220289821	1.40E-26	5.65E-25
UGT1A1	1.33359932	1.51E-26	6.04E-25
SLC28A3	1.786843629	1.57E-26	6.27E-25
NPR3	-1.324771836	1.59E-26	6.32E-25
CLIC3	-1.457079308	1.78E-26	7.05E-25
OLAH	-2.181947269	2.22E-26	8.77E-25
EML6	1.164969468	2.25E-26	8.87E-25
CLEC14A	-1.095214805	2.45E-26	9.62E-25
GREM1	3.371976609	2.47E-26	9.67E-25
OLFML2A	-1.451593448	2.58E-26	1.01E-24
TEK	-1.148838247	2.62E-26	1.02E-24
SPRYD7	-1.051325823	2.66E-26	1.03E-24
SCGB3A1	2.38294234	2.83E-26	1.10E-24
LMO7	-1.085221859	2.99E-26	1.16E-24
MUC12	1.195708946	3.24E-26	1.25E-24
GLIS1	1.507241019	3.30E-26	1.27E-24
HMGB3	1.192267872	3.61E-26	1.39E-24
ST6GALNAC1	1.560518556	4.04E-26	1.55E-24
ACTG2	1.845398997	4.13E-26	1.58E-24
KCNK2	2.216375609	4.36E-26	1.66E-24
SLC14A1	-2.355690547	4.70E-26	1.78E-24
ADAM23	1.42510895	5.28E-26	1.99E-24
PADI3	3.758016813	5.56E-26	2.10E-24
DGKI	1.539673219	6.14E-26	2.31E-24
FAXDC2	-1.140131704	6.64E-26	2.49E-24
CCR7	1.35804553	7.23E-26	2.70E-24
ODAM	-1.767082853	7.51E-26	2.80E-24
SPOCK2	-1.42237515	7.85E-26	2.92E-24
CACNA1S	-2.047334809	8.16E-26	3.03E-24
TOX2	-1.070155608	8.23E-26	3.05E-24
FCN3	-2.235565991	9.92E-26	3.67E-24
AQP5	2.216628709	1.10E-25	4.04E-24
ABCA4	1.355842365	1.14E-25	4.19E-24
CNTN3	1.390572585	1.16E-25	4.24E-24
ZNF385B	-1.647786276	1.82E-25	6.58E-24
KLRD1	-1.289338749	1.82E-25	6.58E-24
EXOC3L1	-1.096537817	1.89E-25	6.82E-24
ASB2	1.352689912	1.93E-25	6.97E-24
FBLN2	1.404756721	2.10E-25	7.53E-24
C2orf91	-1.89848432	2.23E-25	7.96E-24
APOA5	-2.781979927	2.23E-25	7.96E-24
RET	1.314917653	2.36E-25	8.37E-24
RCSD1	-1.13145763	2.36E-25	8.37E-24
PNMT	-2.192415726	2.37E-25	8.39E-24
POPDC3	-1.943403008	2.47E-25	8.73E-24
TSPAN1	2.023024199	2.54E-25	8.94E-24
PRSS57	-1.783480187	2.69E-25	9.45E-24
FAP	1.589531924	2.74E-25	9.60E-24
SULT1C4	-1.051398143	2.79E-25	9.78E-24
CASKIN2	-1.550752368	2.86E-25	9.97E-24
MPO	-2.195127474	3.16E-25	1.10E-23
ITGA7	1.322378285	3.51E-25	1.22E-23
FUT6	2.223127674	3.60E-25	1.25E-23
SLFNL1	-1.403331474	3.77E-25	1.30E-23
MPIG6B	-1.299314459	4.15E-25	1.43E-23
HMGCS2	-2.966192926	4.27E-25	1.47E-23
TCF21	-1.022997454	4.58E-25	1.57E-23
TP63	2.363059423	4.74E-25	1.62E-23
SLC19A3	-1.465098735	5.01E-25	1.71E-23
GGT1	-1.079056777	5.46E-25	1.86E-23
SULT2B1	-1.219161836	5.71E-25	1.94E-23
CCM2L	-1.096196131	6.00E-25	2.02E-23
KCNS1	-1.763837824	6.48E-25	2.18E-23
HTR3C	-2.571119029	6.59E-25	2.21E-23
VSIG1	2.457263666	6.88E-25	2.30E-23
DNAJC22	2.320784046	7.14E-25	2.39E-23
DEFB124	2.146163474	7.18E-25	2.40E-23
HNF4A	1.652561954	7.36E-25	2.45E-23
TMEM139	-1.217743701	9.13E-25	3.03E-23
CALML3	3.570185522	1.04E-24	3.45E-23
RHBDL2	1.07630025	1.08E-24	3.57E-23
GLB1L3	1.060689131	1.15E-24	3.78E-23
THSD1	-1.147700985	1.18E-24	3.89E-23
GNAO1	1.045066456	1.23E-24	4.02E-23
SEC14L6	-1.204379235	1.24E-24	4.05E-23
GSDMC	1.594633651	1.29E-24	4.20E-23
IGSF9B	1.226222216	1.33E-24	4.34E-23
ID1	-1.272197188	1.42E-24	4.61E-23
CD36	-1.15705524	1.45E-24	4.72E-23
LTK	-1.558414768	1.49E-24	4.81E-23
RAET1E	1.545932475	1.54E-24	4.99E-23
ISLR	1.42612786	1.57E-24	5.06E-23
ALDH3B2	1.864689408	1.70E-24	5.46E-23
IL17REL	1.98262799	1.86E-24	5.96E-23
HMGA2	1.599407932	2.29E-24	7.30E-23
KCNS2	1.813815341	2.50E-24	7.95E-23
EPN3	1.785883429	2.54E-24	8.07E-23
ANK2	1.27886566	3.26E-24	1.03E-22
TNFRSF13B	1.87616308	3.28E-24	1.03E-22
TP53AIP1	2.650833457	3.41E-24	1.07E-22
TMEM200C	1.448188385	3.96E-24	1.23E-22
MUC20	1.079163869	3.98E-24	1.23E-22
CYP21A2	1.157048983	4.15E-24	1.28E-22
DEFA4	-3.967180666	4.19E-24	1.29E-22
RAMP2	-1.228053993	4.47E-24	1.38E-22
UNC5D	-2.066606533	5.02E-24	1.54E-22
C3orf67	1.540623849	5.55E-24	1.70E-22
COL4A6	1.225041644	5.68E-24	1.74E-22
GDF15	1.596979912	6.07E-24	1.86E-22
IL13RA2	2.573461302	6.76E-24	2.06E-22
SEC14L4	-1.367409947	6.79E-24	2.07E-22
FJX1	1.346805123	6.93E-24	2.10E-22
IGDCC4	1.71038039	7.86E-24	2.37E-22
HTR1D	-1.388853814	8.31E-24	2.51E-22
ITPRID1	1.520395987	9.31E-24	2.80E-22
STAP1	1.678914079	1.05E-23	3.15E-22
TAF7L	1.334585186	1.05E-23	3.16E-22
ALPP	-2.105145633	1.09E-23	3.25E-22
SCN7A	-1.201812347	1.15E-23	3.43E-22
CLU	1.151141004	1.22E-23	3.62E-22
RAPGEF5	-1.024136681	1.22E-23	3.63E-22
LILRA1	-1.387951639	1.56E-23	4.63E-22
ZSCAN4	1.354217242	1.63E-23	4.83E-22
LY6D	4.191963592	1.69E-23	5.01E-22
TSHZ2	1.328305343	1.70E-23	5.02E-22
NXF3	-1.68834494	2.16E-23	6.34E-22
PRF1	-1.240760225	2.24E-23	6.56E-22
CXCL14	2.022255804	2.39E-23	7.00E-22
AGRP	-1.710737148	2.53E-23	7.38E-22
MFAP2	1.165008563	3.12E-23	9.08E-22
CLCA4	2.58265641	3.27E-23	9.50E-22
OTX1	2.454746004	3.49E-23	1.01E-21
NRG3	-1.7411506	4.08E-23	1.18E-21
CYP3A5	-1.373829736	4.32E-23	1.25E-21
RNF225	2.196982317	4.47E-23	1.28E-21
DES	1.610805695	4.49E-23	1.29E-21
NPFFR2	2.179667868	4.74E-23	1.36E-21
SEMA6D	-1.143527247	4.96E-23	1.42E-21
GP9	-1.742686446	5.06E-23	1.44E-21
C13orf46	-1.378912399	5.26E-23	1.50E-21
SULT1A2	-1.005967677	5.60E-23	1.59E-21
C2orf72	-1.356082771	6.18E-23	1.75E-21
PCDH7	1.241613072	6.19E-23	1.75E-21
PPP2R2C	1.352443058	6.54E-23	1.85E-21
FOLR3	-1.515034371	7.38E-23	2.08E-21
SEMA5A	-2.212209517	7.61E-23	2.14E-21
LIMS2	-1.013332171	7.96E-23	2.24E-21
ATP12A	2.892328176	8.53E-23	2.39E-21
CD300LG	-1.651241727	1.02E-22	2.84E-21
DSC3	3.653589618	1.03E-22	2.86E-21
FLNC	1.623993882	1.07E-22	2.97E-21
CAMP	-1.884209932	1.19E-22	3.30E-21
MMP2	1.139310258	1.25E-22	3.47E-21
FMO5	-1.350978088	1.35E-22	3.73E-21
SLC44A4	1.688154537	1.44E-22	3.97E-21
PGLYRP3	2.850297961	1.45E-22	3.98E-21
LAX1	1.070443194	1.46E-22	4.00E-21
VIPR1	-2.066636773	1.47E-22	4.03E-21
HHLA2	2.050558421	1.53E-22	4.18E-21
NOS2	-1.724882716	1.55E-22	4.24E-21
CCDC68	-1.345117571	1.55E-22	4.24E-21
ITIH1	1.162785314	1.65E-22	4.49E-21
FAM163A	1.893292357	1.82E-22	4.94E-21
SLC2A1	1.227004839	1.83E-22	4.97E-21
CDHR2	1.454201469	1.84E-22	4.99E-21
C5orf38	-1.043784172	2.42E-22	6.54E-21
MFAP3L	-1.181925289	2.47E-22	6.65E-21
JCHAIN	1.937683587	2.66E-22	7.15E-21
ZNF385D	1.976254172	2.69E-22	7.22E-21
INMT-MINDY4	-1.292254071	2.71E-22	7.25E-21
GPBAR1	-1.062243144	3.25E-22	8.68E-21
CHST8	1.337433957	3.36E-22	8.96E-21
SIX1	2.089663874	3.83E-22	1.02E-20
KIR2DL3	-1.727253337	4.00E-22	1.06E-20
ADM2	1.320436445	4.65E-22	1.22E-20
S1PR5	-1.434836444	5.08E-22	1.34E-20
FGFR4	-1.199049296	5.36E-22	1.40E-20
PLEKHS1	2.656070752	5.69E-22	1.49E-20
REEP2	1.063964792	5.69E-22	1.49E-20
LGALS7	3.192825756	5.85E-22	1.52E-20
PRKG2	-1.33186824	5.95E-22	1.54E-20
DRD2	1.900890574	6.22E-22	1.61E-20
LRRC32	-1.284696863	6.64E-22	1.72E-20
NOVA2	-1.155123924	7.17E-22	1.85E-20
BBOX1	1.982481719	8.07E-22	2.08E-20
OSR2	1.555399009	9.50E-22	2.43E-20
PPARGC1B	-1.304064492	9.66E-22	2.47E-20
ZNF541	-1.136727022	1.02E-21	2.59E-20
FAM83F	2.735929483	1.29E-21	3.27E-20
PCSK9	-1.513039864	1.39E-21	3.54E-20
SH3GL3	-1.627435379	1.56E-21	3.94E-20
ADAMTS18	3.466234188	1.63E-21	4.10E-20
WNK2	1.598610309	1.64E-21	4.12E-20
MELTF	1.133176571	1.68E-21	4.22E-20
KRT13	2.081534554	1.72E-21	4.32E-20
TPTE2	1.263788572	1.77E-21	4.44E-20
CLDN5	-1.200170165	1.86E-21	4.65E-20
BLK	1.395528918	1.88E-21	4.71E-20
PKNOX2	-1.010223745	2.00E-21	4.98E-20
LRRC4C	1.08445105	2.00E-21	4.99E-20
ASPN	1.418341695	2.05E-21	5.10E-20
FAM95C	1.623734952	2.11E-21	5.23E-20
SMIM41	-1.062842666	2.14E-21	5.31E-20
HEY1	-1.307333581	2.15E-21	5.32E-20
CACNA2D2	-1.411430669	2.58E-21	6.34E-20
AIPL1	1.337073195	2.64E-21	6.49E-20
FCRL2	1.302532634	2.72E-21	6.67E-20
ACOXL	-1.195361877	2.84E-21	6.96E-20
ENTPD2	1.801196037	2.88E-21	7.05E-20
SUSD4	1.19806867	3.10E-21	7.56E-20
ENAM	1.365301215	3.10E-21	7.56E-20
NFE2	-1.626574014	3.28E-21	7.98E-20
COLEC11	1.28315108	3.34E-21	8.12E-20
NKG7	-1.344605669	3.45E-21	8.35E-20
COL5A1	1.234915251	3.75E-21	9.07E-20
GPX3	-1.173593893	4.02E-21	9.65E-20
COL15A1	1.105698688	4.44E-21	1.07E-19
BFSP2	1.733977479	4.79E-21	1.14E-19
TUBB1	-1.67181542	4.83E-21	1.15E-19
NGB	2.958775457	5.37E-21	1.28E-19
ASB5	2.113068414	5.90E-21	1.40E-19
CENPM	1.430568634	5.96E-21	1.41E-19
BHLHE22	1.278211035	6.05E-21	1.43E-19
RARRES1	1.394690779	6.16E-21	1.45E-19
GPR142	2.098320472	6.40E-21	1.51E-19
SLC2A12	-1.087198653	6.60E-21	1.55E-19
CBLC	1.208222357	6.69E-21	1.56E-19
S100A3	-1.251924145	6.77E-21	1.58E-19
SCRG1	1.351469024	6.82E-21	1.59E-19
ARTN	1.238992971	7.56E-21	1.75E-19
CD38	1.415154568	8.12E-21	1.87E-19
MOGAT2	3.165392145	9.02E-21	2.07E-19
RNASE3	-2.252558482	9.23E-21	2.11E-19
PLCXD2	-1.221546854	9.30E-21	2.13E-19
GSDME	1.049767957	9.57E-21	2.19E-19
GFI1B	-1.123342522	1.14E-20	2.59E-19
ARG1	-2.031115318	1.18E-20	2.67E-19
TRIM55	1.635551949	1.58E-20	3.57E-19
EPAS1	-1.257546519	1.69E-20	3.82E-19
RASAL1	1.525884966	1.78E-20	3.99E-19
AGBL1	-1.77558757	2.04E-20	4.55E-19
GNB3	1.015903544	2.04E-20	4.55E-19
PROM1	2.480082171	2.05E-20	4.57E-19
KCTD16	-1.429909784	2.12E-20	4.70E-19
ROBO4	-1.000416153	2.17E-20	4.81E-19
KRTAP2-3	3.64133538	2.25E-20	4.99E-19
P4HA3	1.233558901	2.26E-20	4.99E-19
SPIB	1.680886633	2.26E-20	4.99E-19
SCN1A	-1.504744215	2.30E-20	5.07E-19
RAD51AP2	1.619132371	2.44E-20	5.36E-19
GATA2	-1.024795104	2.46E-20	5.41E-19
SOGA3	-1.3459805	2.61E-20	5.71E-19
SHISAL2B	2.631280952	2.83E-20	6.18E-19
LRRC17	1.259414253	3.07E-20	6.68E-19
ST6GALNAC5	-1.082575948	3.26E-20	7.09E-19
TRPV6	1.442339625	3.27E-20	7.11E-19
IL22RA2	2.743142417	3.79E-20	8.19E-19
DLL4	-1.065480616	3.86E-20	8.33E-19
RAMP3	-1.166433514	3.86E-20	8.33E-19
TEX11	1.904754227	4.06E-20	8.74E-19
FANK1	1.700809436	4.25E-20	9.11E-19
FBXO39	1.339889268	4.47E-20	9.56E-19
CSF3R	-1.196948102	4.49E-20	9.57E-19
AL355102.2	2.074914871	4.65E-20	9.91E-19
SLC10A6	1.223814247	4.72E-20	1.00E-18
SLC6A4	-2.642015268	5.27E-20	1.12E-18
CDH26	1.10621801	5.48E-20	1.16E-18
ACKR1	1.811419401	6.23E-20	1.31E-18
ADAM29	-1.480106469	6.26E-20	1.32E-18
PTCHD4	1.191346652	6.40E-20	1.34E-18
MUC13	2.545448537	7.77E-20	1.63E-18
SPRR1A	4.772830173	8.19E-20	1.71E-18
MGAT3	-1.248310523	8.51E-20	1.78E-18
LCN10	1.607095653	8.91E-20	1.86E-18
FOXI2	1.499281383	9.58E-20	2.00E-18
IL18R1	-1.243830429	1.03E-19	2.13E-18
DUSP9	1.973536895	1.05E-19	2.18E-18
STEAP2	1.088227171	1.05E-19	2.18E-18
GPC1	1.2656578	1.07E-19	2.20E-18
MPP3	-1.1157654	1.11E-19	2.30E-18
ACAN	1.832301554	1.12E-19	2.30E-18
AMPD1	1.968354059	1.14E-19	2.34E-18
EMP2	-1.077289722	1.15E-19	2.37E-18
ASPHD1	1.335474496	1.31E-19	2.68E-18
ERICH4	-1.513569531	1.55E-19	3.16E-18
CCNA1	2.110664545	1.55E-19	3.16E-18
ESPN	1.900436991	1.65E-19	3.36E-18
CFAP300	1.684281722	2.08E-19	4.20E-18
RAB36	1.435638758	2.09E-19	4.21E-18
LYPD1	1.460243938	2.14E-19	4.30E-18
HBZ	-2.047620042	2.14E-19	4.30E-18
DNAJC12	1.32472878	2.19E-19	4.39E-18
PTCRA	-1.281325687	2.45E-19	4.89E-18
UPK1B	2.895477193	2.53E-19	5.04E-18
USH1C	2.181467118	2.59E-19	5.16E-18
PRH2	3.998732884	2.83E-19	5.62E-18
FOXC1	1.20837956	3.09E-19	6.12E-18
ANKRD20A3	-1.200221014	3.14E-19	6.22E-18
STAR	1.187364309	3.19E-19	6.31E-18
PCDH9	-1.315477671	3.23E-19	6.36E-18
VSIG10L2	2.400831501	3.31E-19	6.51E-18
PIGA	-1.120232386	3.79E-19	7.43E-18
SPACA3	1.26391366	3.84E-19	7.51E-18
MRLN	1.836074584	4.08E-19	7.97E-18
COL4A3	-1.449325834	4.29E-19	8.36E-18
TMEM156	1.641898013	4.47E-19	8.69E-18
WHRN	1.037682711	4.79E-19	9.28E-18
DNM1	1.281239744	4.95E-19	9.58E-18
SYCP2L	-1.418030867	5.02E-19	9.70E-18
PLPPR4	1.205815033	6.17E-19	1.19E-17
IQCG	1.338219728	6.21E-19	1.19E-17
HHIP	-1.548054398	6.51E-19	1.25E-17
TRIM29	1.618930416	6.73E-19	1.29E-17
TEX9	1.016129656	7.47E-19	1.42E-17
SAMD15	1.533437769	7.60E-19	1.45E-17
AVPR1A	1.579353186	8.42E-19	1.60E-17
LRRTM1	2.096131557	8.67E-19	1.65E-17
CPXM2	1.209402596	9.35E-19	1.77E-17
INSC	-1.447083307	9.71E-19	1.84E-17
RIMS4	-1.175415477	9.88E-19	1.86E-17
ADAMTS14	2.674906797	1.02E-18	1.92E-17
LIM2	-2.23830428	1.04E-18	1.95E-17
MMEL1	-1.044622037	1.06E-18	1.99E-17
PTPRZ1	1.439882741	1.13E-18	2.12E-17
C1orf167	-1.077199331	1.15E-18	2.16E-17
CDKL2	-1.006239028	1.28E-18	2.39E-17
TCF15	-1.314816652	1.38E-18	2.58E-17
GLB1L2	1.005602748	1.44E-18	2.68E-17
PHYHIP	1.302765073	1.47E-18	2.74E-17
TMIGD2	-1.087948873	1.48E-18	2.75E-17
MYO7B	-1.231511946	1.53E-18	2.84E-17
P2RX5	1.397574177	1.60E-18	2.95E-17
GHRHR	-1.978237067	1.68E-18	3.09E-17
NBEA	1.010706911	1.69E-18	3.11E-17
PRB3	4.089063964	1.76E-18	3.23E-17
TRIM17	1.020335989	1.76E-18	3.23E-17
ADH1B	-1.024885693	2.03E-18	3.69E-17
DIPK1B	-1.082720955	2.10E-18	3.82E-17
WNT4	1.434566838	2.26E-18	4.09E-17
CCDC160	1.700535881	2.31E-18	4.17E-17
LY6G6F-LY6G6D	-1.976999624	2.33E-18	4.21E-17
B3GNT6	2.226057704	2.51E-18	4.51E-17
SERINC2	1.251376735	2.57E-18	4.62E-17
CHST4	1.506704088	2.58E-18	4.63E-17
CD164L2	1.905223519	2.86E-18	5.12E-17
FAM107A	-1.709453992	3.03E-18	5.42E-17
CD302	-1.048654802	3.32E-18	5.93E-17
RAMP1	1.227043646	3.43E-18	6.10E-17
TNN	1.343479615	4.06E-18	7.19E-17
EFHC1	1.160948699	4.19E-18	7.40E-17
SP6	-1.730596781	4.23E-18	7.46E-17
KLK13	1.934769314	4.36E-18	7.69E-17
TMEM26	-1.16464539	4.65E-18	8.18E-17
DUSP14	1.503698883	4.68E-18	8.23E-17
HNF4G	1.823713565	4.70E-18	8.26E-17
KRT23	1.901897944	4.73E-18	8.29E-17
CDKN2A	1.022762707	5.01E-18	8.74E-17
GPX2	1.133673422	5.11E-18	8.89E-17
WDR66	1.346050685	5.23E-18	9.08E-17
GALNT13	-1.661105563	5.24E-18	9.09E-17
TRPV3	1.063331763	5.46E-18	9.45E-17
SLC52A1	1.8795971	5.72E-18	9.89E-17
FNDC4	1.643797158	5.98E-18	1.03E-16
ITGA11	1.09822606	6.10E-18	1.05E-16
FAM3D	1.958081356	6.24E-18	1.07E-16
CYP24A1	2.895617501	6.95E-18	1.19E-16
ACRBP	-1.035108241	7.16E-18	1.23E-16
ODF3L2	-1.030859247	7.37E-18	1.26E-16
FAM229B	1.027737955	7.40E-18	1.27E-16
CPNE7	1.316009487	7.43E-18	1.27E-16
NGEF	1.622100285	8.52E-18	1.45E-16
COX6B2	1.351983777	8.57E-18	1.46E-16
CCDC80	1.447504523	8.85E-18	1.50E-16
PLA2G2A	2.375964369	8.86E-18	1.50E-16
PAMR1	1.247370615	9.31E-18	1.57E-16
KRT73	-1.832277377	9.61E-18	1.62E-16
HIGD1B	-1.11058131	1.00E-17	1.69E-16
CA2	-1.552479326	1.02E-17	1.71E-16
GRM4	1.365912179	1.02E-17	1.71E-16
F11	-1.663432171	1.12E-17	1.88E-16
KCNMB4	-1.567127678	1.18E-17	1.97E-16
DIPK1C	1.635399241	1.29E-17	2.15E-16
GNG4	1.447893492	1.38E-17	2.30E-16
SLC17A3	-1.251080109	1.50E-17	2.49E-16
BCL2L15	1.08655068	1.51E-17	2.50E-16
FNDC1	1.89050866	1.53E-17	2.53E-16
NTNG1	-1.058969587	1.54E-17	2.54E-16
CCDC54	-1.328963586	1.85E-17	3.05E-16
WNT10A	1.49174472	1.89E-17	3.11E-16
BCL2L10	1.619204022	1.94E-17	3.17E-16
KIAA1755	1.242692078	2.07E-17	3.39E-16
CD24	1.355576953	2.11E-17	3.45E-16
CCDC146	1.344744566	2.19E-17	3.56E-16
LAMC3	-1.431884028	2.35E-17	3.81E-16
CCND2	1.471555249	2.35E-17	3.81E-16
KIF24	1.290552389	2.42E-17	3.92E-16
SERPINB4	3.53514605	2.55E-17	4.12E-16
SFTA2	-1.160594661	2.77E-17	4.47E-16
CTSE	1.327661095	3.01E-17	4.84E-16
LGSN	1.76308023	3.16E-17	5.06E-16
MYEOV	1.074167989	3.41E-17	5.44E-16
KIF19	1.500653795	3.44E-17	5.49E-16
SERPINA5	1.564907648	3.46E-17	5.51E-16
GPR162	1.003618627	3.48E-17	5.53E-16
CNGA1	1.103710455	3.59E-17	5.70E-16
JUN	-1.091407435	3.88E-17	6.15E-16
CLEC1B	-1.187030202	4.02E-17	6.37E-16
AQP2	1.473841547	4.03E-17	6.37E-16
MND1	1.032923321	4.19E-17	6.61E-16
PLA2G12B	-1.657760064	4.45E-17	7.01E-16
SPA17	1.241726008	4.53E-17	7.11E-16
C13orf42	-1.612445339	4.74E-17	7.42E-16
CDO1	-1.238660562	4.99E-17	7.80E-16
CEACAM7	1.599235286	5.03E-17	7.86E-16
TMEM231	1.391090217	5.12E-17	7.99E-16
ARHGAP39	1.224858269	5.41E-17	8.41E-16
DLK2	1.097666433	5.89E-17	9.13E-16
ACE	-1.21999127	6.02E-17	9.32E-16
SH2D4B	-1.202572581	6.91E-17	1.06E-15
PADI1	2.713371466	6.98E-17	1.07E-15
FAM187A	1.386115711	7.14E-17	1.10E-15
FHOD3	1.247581883	7.66E-17	1.17E-15
CDHR1	1.178100649	8.32E-17	1.27E-15
CCDC60	1.791030728	8.33E-17	1.27E-15
CYS1	-1.23450375	8.98E-17	1.37E-15
BCAS1	1.562081713	9.37E-17	1.42E-15
TDO2	2.013117887	9.41E-17	1.43E-15
TNNT1	-1.471295638	1.01E-16	1.53E-15
FST	1.147159454	1.10E-16	1.67E-15
AIRE	1.332613222	1.11E-16	1.67E-15
DLC1	-1.085030694	1.11E-16	1.68E-15
DEFA1	-3.670584489	1.20E-16	1.80E-15
CHRM2	-1.766946243	1.20E-16	1.81E-15
KIAA2012	1.965176972	1.24E-16	1.86E-15
RSPO1	-1.084640713	1.26E-16	1.89E-15
KIR3DL2	-1.328703562	1.29E-16	1.92E-15
FXYD4	-1.779484966	1.38E-16	2.06E-15
TMEM184A	1.113342492	1.40E-16	2.08E-15
AQP6	1.435324436	1.43E-16	2.12E-15
GBP4	-1.344592478	1.43E-16	2.13E-15
DNAAF1	1.842786854	1.74E-16	2.56E-15
PRKCE	-1.051248252	1.77E-16	2.60E-15
AC007906.2	1.867769789	1.89E-16	2.78E-15
LCE1C	3.717080561	1.93E-16	2.83E-15
RGS22	1.338356981	2.02E-16	2.97E-15
FAM227A	1.530804758	2.14E-16	3.13E-15
PLK1	1.026897104	2.16E-16	3.16E-15
AC136428.1	3.01028171	2.20E-16	3.22E-15
IL1RL1	-1.965974925	2.37E-16	3.45E-15
CCDC74A	1.455533775	2.38E-16	3.47E-15
DSP	1.013818987	2.49E-16	3.62E-15
KLF4	-1.136454904	2.53E-16	3.67E-15
TCERG1L	1.577519469	2.58E-16	3.74E-15
CDCA7	1.047517212	2.72E-16	3.93E-15
TNFRSF18	1.066987091	2.74E-16	3.96E-15
POU2AF1	1.80904537	2.92E-16	4.22E-15
CADM2	-1.406167886	2.95E-16	4.25E-15
MIA	1.807821956	3.16E-16	4.54E-15
ZNF473	1.245669944	3.20E-16	4.60E-15
SPX	-1.168026426	3.29E-16	4.72E-15
TBX3	-1.070645129	3.33E-16	4.78E-15
NKAIN4	1.359187134	3.35E-16	4.80E-15
NPR1	-1.022394878	3.39E-16	4.86E-15
CSF3	-2.643405779	3.43E-16	4.91E-15
RNF183	1.479166827	3.48E-16	4.96E-15
VTCN1	2.11841223	3.62E-16	5.16E-15
RGMA	1.06301142	3.63E-16	5.18E-15
SEMA3G	-1.256742149	3.66E-16	5.22E-15
LRRC36	-1.320602593	3.88E-16	5.50E-15
LRRC26	2.470170667	3.91E-16	5.53E-15
GRID2	-1.756675447	3.97E-16	5.62E-15
CA1	-1.713073627	4.05E-16	5.73E-15
ENTPD8	1.384664408	4.07E-16	5.75E-15
PIH1D2	1.426219336	4.12E-16	5.81E-15
AGR2	1.356687792	4.33E-16	6.09E-15
GPR158	-1.495407608	4.65E-16	6.52E-15
LY6G6F	-2.227207644	4.68E-16	6.56E-15
C6	1.662742129	4.70E-16	6.58E-15
RIBC2	1.685169289	4.73E-16	6.61E-15
C9orf116	1.202960444	4.75E-16	6.64E-15
PGLYRP4	2.505505494	4.84E-16	6.75E-15
KL	-1.289368887	4.92E-16	6.86E-15
SPATA17	1.608060122	5.12E-16	7.13E-15
MESP2	1.560780363	5.14E-16	7.16E-15
GABRB2	-1.117781498	5.37E-16	7.45E-15
HHATL	1.849717424	5.91E-16	8.18E-15
WFDC10B	-1.244239836	6.17E-16	8.53E-15
SYNPO2	1.006253311	6.26E-16	8.63E-15
PTPRH	1.449342727	6.39E-16	8.79E-15
FRMD5	1.347605082	6.76E-16	9.29E-15
LTF	1.911015631	7.79E-16	1.07E-14
PLVAP	6.008016054	8.02E-16	1.10E-14
CLEC17A	1.395663096	8.79E-16	1.20E-14
CPNE6	1.695537781	8.93E-16	1.22E-14
SLC22A11	1.275740068	9.61E-16	1.31E-14
SLCO1B3	2.322521759	1.01E-15	1.37E-14
ARNTL2	1.060536922	1.11E-15	1.51E-14
CFAP61	1.389774405	1.21E-15	1.64E-14
NETO1	2.132219782	1.23E-15	1.66E-14
CCDC189	1.19412292	1.24E-15	1.67E-14
C21orf58	1.447995463	1.26E-15	1.70E-14
SERPINE2	1.285649427	1.31E-15	1.76E-14
SHOX2	1.314728933	1.32E-15	1.77E-14
RGCC	-1.170662671	1.35E-15	1.81E-14
AGBL2	1.600903641	1.37E-15	1.84E-14
TGFBR3L	1.233241863	1.46E-15	1.96E-14
MGAM2	-1.970991243	1.47E-15	1.98E-14
RSPO2	-1.190566659	1.51E-15	2.02E-14
GRIN3B	1.493510863	1.61E-15	2.16E-14
KRT72	-1.716706741	1.68E-15	2.24E-14
OVCH2	-1.385263452	1.69E-15	2.25E-14
LMX1B	1.292631903	1.77E-15	2.36E-14
CFAP99	1.831525377	2.07E-15	2.74E-14
ANKK1	1.424144324	2.14E-15	2.81E-14
NKX6-1	1.602674517	2.21E-15	2.91E-14
ZG16B	1.606733211	2.28E-15	2.99E-14
HPCAL4	-1.524154451	2.30E-15	3.01E-14
GBP6	1.602368211	2.43E-15	3.19E-14
TCAP	-1.011089558	2.45E-15	3.20E-14
CCDC40	1.096680881	2.57E-15	3.36E-14
DNAH3	1.823521773	2.82E-15	3.66E-14
CAPN11	1.213269228	2.88E-15	3.74E-14
CCDC184	1.025872878	2.93E-15	3.80E-14
SOSTDC1	-1.549195513	3.10E-15	4.01E-14
CCDC17	1.787800911	3.14E-15	4.05E-14
DPYS	1.374378804	3.37E-15	4.35E-14
SCEL	-1.246896149	3.48E-15	4.48E-14
LRGUK	1.372480292	3.59E-15	4.62E-14
ADRA1D	-1.071803313	3.87E-15	4.95E-14
KCNG2	1.260360571	3.92E-15	5.01E-14
PF4	-1.60051349	4.12E-15	5.26E-14
MUC16	2.538339124	4.16E-15	5.31E-14
OCSTAMP	2.332628351	4.20E-15	5.36E-14
SERPINB13	3.230598219	4.20E-15	5.36E-14
CCDC13	1.11905162	4.23E-15	5.39E-14
EFCAB10	1.468075295	4.41E-15	5.61E-14
CFAP74	1.5286393	4.64E-15	5.88E-14
UGT1A4	2.555011898	4.65E-15	5.89E-14
DLEC1	1.658835278	5.02E-15	6.36E-14
C12orf74	1.776312308	5.03E-15	6.36E-14
CCBE1	-1.128399035	5.26E-15	6.65E-14
DNALI1	1.023225687	5.27E-15	6.66E-14
DNAH7	1.569281196	5.35E-15	6.75E-14
ADGRE1	-1.301344996	5.50E-15	6.94E-14
JCAD	-1.38155341	5.75E-15	7.24E-14
CFAP100	1.964936443	5.89E-15	7.41E-14
MORN2	1.225082939	6.65E-15	8.31E-14
AMER2	-1.554554496	6.73E-15	8.40E-14
OSR1	1.146684899	6.75E-15	8.42E-14
MDH1B	1.635493409	7.07E-15	8.79E-14
ZPLD1	1.715212849	7.16E-15	8.89E-14
PKIB	1.052111322	7.67E-15	9.50E-14
CCNO	2.111642508	7.73E-15	9.56E-14
KCNJ16	1.486469649	8.08E-15	9.98E-14
SOWAHA	1.558175128	8.15E-15	1.00E-13
ALDH3A1	1.653120755	8.43E-15	1.03E-13
CCDC113	1.57416138	8.52E-15	1.05E-13
LRRC73	1.467982528	8.58E-15	1.05E-13
RSPH9	1.584541032	8.66E-15	1.06E-13
ANKUB1	1.753371977	8.74E-15	1.07E-13
CES4A	1.049905772	9.04E-15	1.10E-13
KCNIP1	-1.067279034	9.08E-15	1.11E-13
LRRN4	-1.211935216	9.45E-15	1.15E-13
TTR	2.64443409	9.59E-15	1.17E-13
IZUMO1	-1.321765096	9.65E-15	1.17E-13
DNAH2	1.654407155	9.72E-15	1.18E-13
SSUH2	1.3619273	9.90E-15	1.20E-13
C22orf15	1.827121412	9.91E-15	1.20E-13
RNF128	-1.659759155	1.02E-14	1.24E-13
LEFTY2	-1.205544847	1.07E-14	1.30E-13
MB	2.065816565	1.12E-14	1.35E-13
MUCL3	-1.458048883	1.22E-14	1.47E-13
HTR3A	1.654864956	1.27E-14	1.52E-13
CYP2F1	2.050239931	1.52E-14	1.82E-13
LDB3	1.019313549	1.52E-14	1.82E-13
MATN3	-1.619393286	1.57E-14	1.87E-13
DNAH12	1.876845823	1.60E-14	1.91E-13
CBLN4	1.859231697	1.62E-14	1.93E-13
SPAG8	1.450711541	1.64E-14	1.95E-13
TMEM100	-1.691903643	1.66E-14	1.97E-13
CCDC96	1.289479338	1.68E-14	1.99E-13
RIPPLY3	-1.164448665	1.76E-14	2.08E-13
MUC2	2.99130616	1.84E-14	2.17E-13
HRK	1.390994541	1.98E-14	2.33E-13
SMCO3	-1.033089305	1.98E-14	2.33E-13
KLHL14	1.010251928	2.02E-14	2.37E-13
WSCD2	1.195492715	2.03E-14	2.38E-13
PTGES3L-AARSD1	1.009347846	2.05E-14	2.41E-13
ITGA2B	-1.17910938	2.06E-14	2.42E-13
ECEL1	2.561065437	2.11E-14	2.47E-13
C16orf71	1.446528525	2.12E-14	2.47E-13
LOXHD1	-1.12796519	2.23E-14	2.60E-13
SLC13A5	1.098873321	2.25E-14	2.63E-13
FER1L6	2.006777082	2.32E-14	2.70E-13
DOC2A	1.506639381	2.40E-14	2.80E-13
HOXC4	1.501975548	2.41E-14	2.81E-13
KCNS3	-1.094002262	2.45E-14	2.85E-13
NME9	1.557974504	2.50E-14	2.90E-13
C2orf81	1.246182562	2.54E-14	2.94E-13
DUSP8	-1.066094806	2.87E-14	3.31E-13
LY6G6E	-2.057072441	2.95E-14	3.39E-13
UGT1A8	4.39647962	2.97E-14	3.41E-13
TM4SF19	1.422484381	3.20E-14	3.66E-13
CNGA4	1.799661445	3.21E-14	3.68E-13
MYCBPAP	1.304203138	3.24E-14	3.71E-13
TRIML1	-2.092630483	3.35E-14	3.82E-13
AJAP1	-1.266943966	3.44E-14	3.92E-13
SPP1	2.205384195	3.49E-14	3.98E-13
GEM	1.02167352	3.51E-14	4.00E-13
CX3CR1	-1.411178419	3.58E-14	4.07E-13
DNAI2	1.898347694	3.59E-14	4.07E-13
SLAMF7	1.094845827	3.74E-14	4.24E-13
FAM129C	1.101703483	3.92E-14	4.43E-13
STC2	-1.281374889	3.98E-14	4.49E-13
PIFO	1.595581718	4.04E-14	4.55E-13
CLEC12B	-1.13983755	4.07E-14	4.59E-13
TKTL1	-1.387229575	4.18E-14	4.70E-13
FBXL22	1.060672757	4.44E-14	4.98E-13
LCN2	1.577858656	4.45E-14	4.99E-13
DNAI1	1.939198567	4.71E-14	5.27E-13
DNAJB13	1.603003203	4.89E-14	5.46E-13
COL9A3	1.131053436	4.90E-14	5.46E-13
KLHDC8A	1.172072456	4.97E-14	5.53E-13
CASP5	-1.128793054	5.12E-14	5.68E-13
CDC20B	1.932462344	5.39E-14	5.97E-13
DRC7	1.820017983	5.41E-14	5.98E-13
LEMD1	1.347266404	5.44E-14	6.02E-13
CRISPLD1	1.00425851	5.49E-14	6.07E-13
NUP62CL	1.182490588	5.66E-14	6.24E-13
TRIM49B	4.184335221	5.67E-14	6.26E-13
HYDIN	1.404456956	5.75E-14	6.32E-13
FRMPD2	2.039021216	5.83E-14	6.41E-13
C6orf223	-1.238127934	5.94E-14	6.52E-13
ADCYAP1	1.965555568	5.95E-14	6.53E-13
CFHR3	1.109556158	6.05E-14	6.63E-13
NAT1	1.090766484	6.20E-14	6.78E-13
ATP1A4	1.090931179	6.36E-14	6.95E-13
RGS4	1.414099333	6.38E-14	6.96E-13
CCDC103	1.468803782	6.41E-14	6.99E-13
KCNH8	1.534020792	6.46E-14	7.03E-13
OXTR	1.444809748	6.67E-14	7.25E-13
HOXB1	2.575333871	7.00E-14	7.58E-13
P2RY14	-1.047782233	7.14E-14	7.71E-13
TRIM43B	4.106584312	7.49E-14	8.08E-13
FHAD1	1.406008357	7.49E-14	8.08E-13
PEBP4	-1.357711272	7.57E-14	8.16E-13
TSPAN19	1.881866278	7.67E-14	8.25E-13
GLYATL2	2.076310233	7.96E-14	8.55E-13
ANKFN1	1.527963787	8.30E-14	8.89E-13
ZAR1	-1.762938404	8.31E-14	8.90E-13
DNAAF3	1.750608943	8.33E-14	8.92E-13
RSPH10B	1.727209516	8.53E-14	9.13E-13
SLN	2.512378931	8.69E-14	9.29E-13
KERA	1.315996088	8.86E-14	9.46E-13
CFAP157	1.785424045	9.28E-14	9.91E-13
UGT1A3	3.421009644	1.00E-13	1.07E-12
MEIG1	1.255874237	1.01E-13	1.07E-12
KRT32	1.623544464	1.03E-13	1.10E-12
NRXN2	1.171915968	1.04E-13	1.11E-12
DAZL	1.951970565	1.05E-13	1.11E-12
PRSS1	1.952644615	1.06E-13	1.12E-12
CRLF2	1.09635888	1.12E-13	1.19E-12
STK33	1.100574465	1.19E-13	1.26E-12
TNFSF11	1.432475433	1.21E-13	1.28E-12
AFP	2.156779977	1.22E-13	1.28E-12
GALNT9	1.422354295	1.26E-13	1.32E-12
LY9	1.095298597	1.26E-13	1.33E-12
LRRC19	-1.121420139	1.31E-13	1.38E-12
LRRC71	1.617992098	1.31E-13	1.38E-12
FBXO15	1.277706797	1.34E-13	1.40E-12
FIBCD1	-1.074987139	1.34E-13	1.41E-12
RSPH4A	1.619651086	1.37E-13	1.44E-12
CLEC4G	1.402956183	1.37E-13	1.44E-12
CT45A3	-5.050786727	1.43E-13	1.50E-12
C8B	-1.820303612	1.44E-13	1.50E-12
CCDC153	1.133087047	1.53E-13	1.59E-12
C19orf81	-1.110659693	1.53E-13	1.59E-12
AC067752.1	-1.47977562	1.58E-13	1.64E-12
ENTHD1	1.242676903	1.65E-13	1.71E-12
GYG2	1.12102164	1.66E-13	1.72E-12
TMEM179	1.571668437	1.67E-13	1.73E-12
MS4A3	-1.530990535	1.70E-13	1.75E-12
SLC6A2	1.599781208	1.70E-13	1.75E-12
ANKRD45	1.376890798	1.87E-13	1.93E-12
PSCA	1.601734425	2.00E-13	2.05E-12
C4orf47	1.438598366	2.02E-13	2.07E-12
TEX26	2.276644871	2.02E-13	2.08E-12
FATE1	-1.511636757	2.09E-13	2.14E-12
TSNAXIP1	1.354461671	2.39E-13	2.44E-12
SPAG17	1.784546603	2.42E-13	2.47E-12
IL5RA	1.147080557	2.46E-13	2.50E-12
TRPC3	-1.491840111	2.46E-13	2.50E-12
CDHR3	1.533532097	2.64E-13	2.68E-12
CDHR4	1.8978155	2.86E-13	2.89E-12
WFDC2	1.028294542	2.92E-13	2.95E-12
PTPRT	1.766324349	2.96E-13	2.98E-12
MORN3	1.203564029	3.06E-13	3.08E-12
PRR4	3.021748753	3.08E-13	3.10E-12
TRIM10	-2.392668774	3.11E-13	3.13E-12
NHLRC4	1.306704759	3.12E-13	3.13E-12
DRC3	1.266512026	3.26E-13	3.27E-12
PLPPR1	-1.357395798	3.31E-13	3.32E-12
TCTEX1D4	1.454531435	3.41E-13	3.41E-12
MEFV	-1.038731566	3.69E-13	3.68E-12
ROPN1L	1.63870776	3.71E-13	3.70E-12
FGF14	1.024139496	3.76E-13	3.74E-12
MCHR1	1.364452946	3.78E-13	3.76E-12
PPP1R14D	1.005648486	3.78E-13	3.76E-12
DNAH6	1.433768118	3.79E-13	3.76E-12
LRRC43	1.500205969	3.91E-13	3.87E-12
GIPR	1.124240298	3.92E-13	3.88E-12
GRIA3	1.127837443	4.02E-13	3.98E-12
CASC1	1.487659938	4.03E-13	3.99E-12
DCDC2B	1.680060247	4.04E-13	3.99E-12
JPT2	1.048038948	4.14E-13	4.09E-12
KRT40	1.809635867	4.16E-13	4.11E-12
ROR2	1.123939159	4.18E-13	4.13E-12
TEF	-1.068670838	4.23E-13	4.17E-12
TRIM49C	4.249979301	4.23E-13	4.17E-12
SERPINI2	1.411966753	4.55E-13	4.46E-12
NECTIN4	1.074710099	4.71E-13	4.62E-12
SH2D1B	-1.895956836	4.92E-13	4.81E-12
SRCIN1	1.111805846	5.22E-13	5.09E-12
LRRC46	1.781474373	5.23E-13	5.11E-12
CABP5	-1.867094225	5.25E-13	5.12E-12
CCDC141	-1.220902193	5.28E-13	5.14E-12
CCDC78	1.663496643	5.57E-13	5.41E-12
SLC5A5	3.234152092	5.80E-13	5.63E-12
TTLL9	1.614026585	5.88E-13	5.70E-12
Z82206.1	-1.045270246	5.95E-13	5.76E-12
PACRG	1.369324463	5.97E-13	5.78E-12
DEFA1B	-3.989926915	6.32E-13	6.09E-12
GGTLC2	-1.209864118	6.52E-13	6.28E-12
USP44	-1.025778343	6.55E-13	6.31E-12
KRT5	2.31630325	6.69E-13	6.43E-12
RSPH14	1.711616379	6.70E-13	6.44E-12
SMO	1.068788005	6.95E-13	6.68E-12
CCL15-CCL14	1.059013382	6.97E-13	6.69E-12
AK8	1.414358282	6.99E-13	6.71E-12
NEK10	1.557484779	7.21E-13	6.90E-12
GRIK2	1.026476575	8.20E-13	7.82E-12
KCNG1	1.213738134	8.25E-13	7.86E-12
SPATA18	1.327899903	8.31E-13	7.91E-12
GAS2L2	1.662965484	8.92E-13	8.47E-12
CFAP57	1.549638803	9.16E-13	8.69E-12
RBM24	1.244472473	9.23E-13	8.75E-12
CHI3L1	1.198156693	9.46E-13	8.95E-12
FAM92B	1.848757735	9.75E-13	9.21E-12
TMEM95	1.667725926	9.97E-13	9.41E-12
BATF2	-1.088788945	1.03E-12	9.70E-12
DNAH10	1.353959363	1.14E-12	1.07E-11
ADH4	1.038218113	1.15E-12	1.07E-11
PTPRR	-1.137265403	1.15E-12	1.08E-11
CGREF1	1.225332448	1.17E-12	1.09E-11
TTLL10	1.496971974	1.18E-12	1.11E-11
IL7R	-1.025717068	1.22E-12	1.14E-11
SHH	-1.100166038	1.29E-12	1.20E-11
STMND1	1.698068449	1.32E-12	1.23E-11
MCIDAS	2.027554155	1.33E-12	1.24E-11
CROCC2	1.476539786	1.34E-12	1.25E-11
HPGD	-1.105115081	1.35E-12	1.25E-11
DNAH9	1.713843318	1.37E-12	1.27E-11
TEKT1	1.725616538	1.40E-12	1.29E-11
BPIFA1	3.009945337	1.42E-12	1.32E-11
KIAA1324	1.118385106	1.44E-12	1.33E-11
ECT2L	1.78772706	1.46E-12	1.35E-11
FAM81B	1.655594551	1.49E-12	1.37E-11
KRT6A	3.058941222	1.49E-12	1.37E-11
CCL24	1.541248865	1.49E-12	1.38E-11
PLA2G4F	-1.306102977	1.51E-12	1.39E-11
TP73	1.587138066	1.52E-12	1.40E-11
PRR15	1.476404486	1.53E-12	1.40E-11
AL662899.1	-1.591861535	1.54E-12	1.42E-11
CCDC114	1.663644726	1.60E-12	1.46E-11
E2F8	1.343689894	1.60E-12	1.47E-11
RSPH1	1.848752386	1.63E-12	1.49E-11
LAMP3	-2.51999149	1.67E-12	1.52E-11
PPARG	-1.146035525	1.77E-12	1.61E-11
CFAP43	1.727848084	1.81E-12	1.64E-11
SMIM6	1.0572032	1.95E-12	1.76E-11
SLC2A4	1.005810213	2.00E-12	1.80E-11
ADGRA1	1.58316742	2.05E-12	1.85E-11
SPATA4	1.716485138	2.05E-12	1.85E-11
SPOCK3	1.508582983	2.06E-12	1.85E-11
HS6ST3	1.385338743	2.31E-12	2.07E-11
CCDC180	1.020029485	2.39E-12	2.14E-11
ENKUR	1.757886644	2.40E-12	2.14E-11
CACNG6	1.810243766	2.46E-12	2.19E-11
PCDH11X	-1.055177944	2.49E-12	2.22E-11
TUBA4B	1.797779535	2.54E-12	2.27E-11
CBARP	1.463146485	2.57E-12	2.29E-11
S100A8	-1.437961201	2.62E-12	2.33E-11
TOGARAM2	1.321196867	2.68E-12	2.38E-11
FMO1	1.353512987	2.73E-12	2.43E-11
TRIM40	-1.615408497	2.74E-12	2.43E-11
CFAP46	1.694074676	2.80E-12	2.49E-11
LKAAEAR1	1.93907297	2.84E-12	2.51E-11
DLL3	1.477573075	3.02E-12	2.67E-11
MC5R	1.281834934	3.03E-12	2.68E-11
NLGN4X	-1.095673894	3.20E-12	2.82E-11
WDR49	1.33240415	3.21E-12	2.83E-11
KLRC3	-1.408677872	3.26E-12	2.87E-11
IQCD	1.304442873	3.27E-12	2.88E-11
ZMYND10	1.620024477	3.51E-12	3.07E-11
SAXO2	1.453917604	3.80E-12	3.32E-11
LCN6	1.229303518	3.82E-12	3.33E-11
EFCAB1	1.681535875	3.86E-12	3.36E-11
FETUB	2.243500942	3.94E-12	3.44E-11
SALL4	1.608780635	3.95E-12	3.44E-11
OR6K3	-1.035995936	4.05E-12	3.53E-11
C2orf73	1.533153885	4.16E-12	3.61E-11
DHRS9	1.080330341	4.16E-12	3.62E-11
MAP1LC3C	-1.069627249	4.17E-12	3.62E-11
C12orf42	1.377525338	4.20E-12	3.64E-11
CCDC74B	1.465260392	4.25E-12	3.68E-11
RFLNA	1.291487941	4.35E-12	3.76E-11
LRP1B	-1.437671901	4.35E-12	3.77E-11
KLHL4	1.379131689	4.38E-12	3.79E-11
FBXW10	1.323990495	4.38E-12	3.79E-11
CLDN16	1.51790194	4.49E-12	3.87E-11
CNGA3	1.674022332	4.49E-12	3.88E-11
EBF3	1.338975514	4.50E-12	3.88E-11
TMEM212	1.225789381	4.84E-12	4.17E-11
LIPF	2.214652283	4.87E-12	4.19E-11
SIRPB1	-1.054162147	5.03E-12	4.32E-11
SERPINB5	1.899937128	5.36E-12	4.59E-11
AC010255.3	1.976320075	5.57E-12	4.77E-11
CSAG3	-1.740570167	5.76E-12	4.92E-11
VSTM2L	1.055532049	5.86E-12	5.00E-11
SFRP4	1.154124786	6.03E-12	5.13E-11
NTRK2	-1.125302976	6.24E-12	5.30E-11
ZBBX	1.865444649	6.39E-12	5.42E-11
C5orf49	1.674219893	6.43E-12	5.45E-11
WIPF3	1.013804755	6.56E-12	5.56E-11
STOX1	1.652125965	6.60E-12	5.59E-11
DIO1	1.028158753	6.91E-12	5.82E-11
TCP11	1.295150001	7.22E-12	6.08E-11
ZNF273	1.004122484	7.66E-12	6.45E-11
CA9	1.124434698	7.71E-12	6.48E-11
ARMC4	1.456872649	7.73E-12	6.50E-11
CFAP73	1.662964051	7.74E-12	6.50E-11
ABHD5	-1.127267687	7.76E-12	6.51E-11
BMPR1B	1.160465577	7.91E-12	6.63E-11
IL13	1.945990573	8.08E-12	6.76E-11
B3GALT5	1.439612477	8.67E-12	7.24E-11
CCDC181	1.19259328	9.05E-12	7.54E-11
SPEF1	1.652746629	9.07E-12	7.55E-11
SOX30	1.289118503	9.26E-12	7.72E-11
ARMC3	1.702222326	9.30E-12	7.75E-11
MAPK15	1.361935363	9.38E-12	7.80E-11
RUNDC3B	1.142721454	9.42E-12	7.83E-11
NCBP2L	1.206243067	9.55E-12	7.93E-11
LDLRAD1	1.73271492	9.87E-12	8.17E-11
CRYAB	-1.04525069	1.04E-11	8.62E-11
CCDC187	1.803930677	1.05E-11	8.69E-11
TRIM49	3.795009505	1.05E-11	8.70E-11
IL18RAP	-1.048671825	1.06E-11	8.77E-11
AXDND1	1.390379612	1.09E-11	8.95E-11
HEMGN	-1.402930333	1.10E-11	9.02E-11
C6orf15	2.476633984	1.28E-11	1.05E-10
IL37	1.508725577	1.29E-11	1.06E-10
SNTN	1.780509276	1.39E-11	1.14E-10
TTC23L	1.226069814	1.40E-11	1.14E-10
CYP4A22	-1.47765496	1.40E-11	1.15E-10
HS3ST1	1.160546654	1.46E-11	1.19E-10
CT45A5	-3.703410935	1.50E-11	1.22E-10
PIH1D3	1.855437317	1.51E-11	1.23E-10
KANK4	-1.147417144	1.62E-11	1.31E-10
SLCO4A1	-1.281866668	1.63E-11	1.31E-10
EFCAB6	1.090691442	1.64E-11	1.33E-10
ATP6V0A4	1.584923351	1.66E-11	1.34E-10
WDR63	1.584627422	1.67E-11	1.35E-10
RSPH10B2	1.614178775	1.68E-11	1.35E-10
PLPPR3	1.288929973	1.68E-11	1.36E-10
COL5A2	1.73274495	1.69E-11	1.36E-10
WT1	2.332977147	1.74E-11	1.40E-10
CFAP126	1.787970778	1.75E-11	1.40E-10
COL11A1	1.554770802	1.79E-11	1.44E-10
DEUP1	1.469237309	1.80E-11	1.45E-10
CNTN5	1.515525664	1.81E-11	1.45E-10
CCR8	1.34539235	1.90E-11	1.53E-10
PPP1R42	1.646626273	1.90E-11	1.53E-10
CFAP70	1.307188891	1.93E-11	1.55E-10
TEKT2	1.430336766	1.96E-11	1.56E-10
OMG	1.2359889	1.96E-11	1.57E-10
CCDC151	1.218224645	1.99E-11	1.59E-10
LRRC74B	1.673175216	2.06E-11	1.64E-10
BMP15	1.913379609	2.07E-11	1.65E-10
NRG4	1.048302597	2.09E-11	1.66E-10
LRRIQ1	1.58878981	2.11E-11	1.68E-10
GTSF1L	1.955289911	2.20E-11	1.74E-10
CFAP77	1.7505503	2.22E-11	1.76E-10
CCDC190	1.825621172	2.24E-11	1.77E-10
C20orf85	1.84105153	2.25E-11	1.78E-10
C18orf63	-1.461149942	2.43E-11	1.91E-10
ADGB	1.430301267	2.50E-11	1.97E-10
C9orf24	1.723468688	2.56E-11	2.01E-10
ANXA10	1.268923076	2.69E-11	2.10E-10
ANKRD1	-1.789877009	2.76E-11	2.16E-10
C2orf50	1.479473388	2.85E-11	2.23E-10
DACH1	-1.153717602	2.86E-11	2.23E-10
PLA2G1B	-1.423190858	2.99E-11	2.33E-10
TEKT4	1.291196001	3.05E-11	2.37E-10
BPIFB6	3.761300101	3.14E-11	2.44E-10
CCDC33	1.779215004	3.17E-11	2.46E-10
KCNRG	1.60868027	3.19E-11	2.47E-10
KCNH7	-1.226747709	3.20E-11	2.47E-10
CXorf49	1.088116311	3.21E-11	2.48E-10
CXorf49B	1.088116315	3.21E-11	2.48E-10
IL19	1.151986335	3.40E-11	2.62E-10
CAPSL	1.874814089	3.47E-11	2.68E-10
G6PC2	-1.281880569	3.58E-11	2.76E-10
ABCA13	1.706692464	3.65E-11	2.80E-10
PCDH10	-1.212677118	3.74E-11	2.87E-10
TLR10	1.139782906	3.83E-11	2.94E-10
DTHD1	1.390838107	3.90E-11	2.99E-10
ABCB4	1.04065993	3.96E-11	3.03E-10
CCDC148	1.041576913	3.97E-11	3.03E-10
SLC13A2	-1.844755857	3.98E-11	3.04E-10
MTTP	1.131461999	4.19E-11	3.19E-10
CLEC4E	-1.03769188	4.19E-11	3.19E-10
MORN5	1.73144835	4.24E-11	3.22E-10
BRINP3	1.10218387	4.42E-11	3.35E-10
NEK5	1.315852622	4.75E-11	3.59E-10
ZFHX2	1.009044867	4.87E-11	3.67E-10
BDKRB1	1.236695675	4.92E-11	3.71E-10
RIIAD1	1.441721448	5.40E-11	4.05E-10
TTC25	1.077966827	5.42E-11	4.06E-10
NELL1	1.544713413	5.74E-11	4.29E-10
SAA2-SAA4	2.135648278	6.07E-11	4.53E-10
FCRL4	2.180347538	6.24E-11	4.64E-10
MAT1A	1.723032772	6.31E-11	4.69E-10
NRAP	1.399776501	6.55E-11	4.87E-10
SMAD6	-1.134160618	6.69E-11	4.96E-10
CFAP65	1.634654816	6.77E-11	5.01E-10
KPNA7	1.005231841	7.26E-11	5.36E-10
MOBP	1.378710677	7.69E-11	5.66E-10
GABRG3	1.707138226	7.69E-11	5.66E-10
GRIN1	1.167280444	7.80E-11	5.73E-10
CCKAR	2.208262716	8.00E-11	5.87E-10
WDR38	1.785802393	8.13E-11	5.96E-10
C7orf57	1.480553112	8.23E-11	6.03E-10
EFHC2	1.362094351	8.24E-11	6.03E-10
PLIN1	-2.614826837	9.29E-11	6.76E-10
FAM166B	1.580886763	9.32E-11	6.79E-10
MSMB	3.485422228	9.44E-11	6.87E-10
SYNPO2L	-1.277255451	9.45E-11	6.87E-10
FAM183A	1.664159383	9.54E-11	6.93E-10
C2orf70	1.252227552	9.55E-11	6.94E-10
SMIM34B	1.137893574	9.57E-11	6.94E-10
SMIM34A	1.137893573	9.57E-11	6.94E-10
CRABP2	1.248297848	9.63E-11	6.99E-10
C4orf51	-1.894353119	9.69E-11	7.02E-10
TWIST1	2.227587248	9.74E-11	7.05E-10
MAP3K19	1.656132276	9.96E-11	7.20E-10
C11orf16	1.669492175	1.02E-10	7.36E-10
COCH	1.569798818	1.08E-10	7.75E-10
CHI3L2	-1.059737876	1.08E-10	7.76E-10
NWD1	1.655320611	1.08E-10	7.77E-10
PKP2	1.009379007	1.14E-10	8.20E-10
SPAG6	1.635036782	1.18E-10	8.45E-10
CFAP52	1.583553147	1.33E-10	9.48E-10
ICAM1	-1.115284386	1.34E-10	9.53E-10
RTL3	1.030135276	1.35E-10	9.58E-10
CLDN24	-1.084010783	1.36E-10	9.61E-10
WDR93	1.142407461	1.36E-10	9.65E-10
AKAP14	1.765938306	1.41E-10	9.97E-10
SLC7A5	1.070187954	1.42E-10	1.00E-09
MYL2	1.588250631	1.43E-10	1.01E-09
FAM71A	-2.565325475	1.45E-10	1.02E-09
KLK12	1.93316151	1.50E-10	1.06E-09
COL25A1	1.161022636	1.51E-10	1.07E-09
RIBC1	1.230806131	1.53E-10	1.08E-09
MTNR1A	1.730143189	1.59E-10	1.11E-09
VWA3A	1.370118248	1.59E-10	1.11E-09
LRRC18	1.123935898	1.59E-10	1.11E-09
DYDC2	1.723272761	1.70E-10	1.19E-09
C1orf194	1.761203362	1.79E-10	1.25E-09
PAX5	1.942624259	1.82E-10	1.26E-09
FAM19A3	1.427911556	1.91E-10	1.32E-09
TMEM40	1.031037433	1.92E-10	1.33E-09
CFAP47	1.674827051	1.96E-10	1.35E-09
SNX31	1.513146185	2.03E-10	1.40E-09
AC008397.1	1.807567218	2.09E-10	1.43E-09
EPPIN	1.227228931	2.12E-10	1.46E-09
NKX6-3	1.395009895	2.20E-10	1.51E-09
C6orf118	1.801937592	2.42E-10	1.66E-09
DCDC1	1.435023646	2.46E-10	1.68E-09
OR2W3	-1.136489736	2.51E-10	1.71E-09
AC020922.1	2.150158897	2.52E-10	1.72E-09
GNAL	1.08571787	2.53E-10	1.73E-09
C1QTNF8	1.942003495	2.53E-10	1.73E-09
FBN3	-1.235918138	2.57E-10	1.75E-09
ALS2CR12	1.063400823	2.59E-10	1.76E-09
VCAM1	1.229258918	2.64E-10	1.79E-09
ALOX15	1.680652796	2.65E-10	1.80E-09
MROH9	1.562581034	2.65E-10	1.80E-09
CABCOCO1	1.203852756	2.67E-10	1.81E-09
NELL2	1.060840233	2.67E-10	1.81E-09
ADH7	2.045320789	2.73E-10	1.85E-09
CT45A1	-4.139641325	2.74E-10	1.85E-09
ANO3	-1.259962427	2.74E-10	1.85E-09
HIST3H2BB	1.196476816	2.82E-10	1.90E-09
EYA1	1.879071429	2.82E-10	1.90E-09
UTS2R	1.322874941	2.87E-10	1.93E-09
FABP12	-2.080584294	2.91E-10	1.96E-09
TTC29	1.635333018	2.94E-10	1.98E-09
PLAG1	-1.13860674	3.27E-10	2.19E-09
SLC23A1	1.522092161	3.30E-10	2.21E-09
GPAM	-1.412449966	3.34E-10	2.23E-09
FEZF1	1.550633438	3.43E-10	2.29E-09
DNAH5	1.257836723	3.55E-10	2.37E-09
BMP7	1.22203008	3.63E-10	2.41E-09
MAATS1	1.009009801	3.64E-10	2.42E-09
GAD1	1.117190356	3.68E-10	2.44E-09
CTXND2	1.470025922	3.88E-10	2.57E-09
GPR17	-1.047935657	3.96E-10	2.62E-09
KRTAP29-1	1.801334635	3.97E-10	2.62E-09
HS3ST6	1.725856467	4.12E-10	2.72E-09
C16orf78	-1.400019524	4.31E-10	2.84E-09
ORM1	-1.239676214	4.43E-10	2.92E-09
MGAM	-1.242213624	4.46E-10	2.94E-09
VWA3B	1.564385682	4.47E-10	2.94E-09
SLC22A10	-1.107686442	4.70E-10	3.09E-09
PPIL6	1.011953142	4.71E-10	3.09E-09
CAPNS2	1.30521499	4.97E-10	3.26E-09
OR5P3	-1.718068146	4.97E-10	3.26E-09
PLPP4	1.221061034	5.10E-10	3.34E-09
TFF3	1.195831496	5.31E-10	3.47E-09
CHST9	1.788106299	5.84E-10	3.79E-09
RND1	-1.302437723	5.86E-10	3.80E-09
SPDEF	1.60060143	5.90E-10	3.82E-09
C1orf87	1.550122859	6.89E-10	4.43E-09
CAPS	1.5269143	6.99E-10	4.49E-09
TNNI3	1.323052401	7.27E-10	4.67E-09
UPK3B	-1.26570107	7.64E-10	4.89E-09
LRRC52	-1.405475953	7.71E-10	4.93E-09
43534	1.443713278	7.75E-10	4.95E-09
CYP2A13	1.88263813	8.06E-10	5.13E-09
ERICH3	1.638677311	8.12E-10	5.17E-09
TMEM232	1.018536206	8.26E-10	5.26E-09
RXFP2	-1.292677139	8.50E-10	5.39E-09
SIGLEC5	-1.000744765	8.99E-10	5.69E-09
FFAR4	-1.071367203	9.06E-10	5.74E-09
ADAMDEC1	1.487011895	9.13E-10	5.77E-09
IQUB	1.168711322	9.15E-10	5.78E-09
LGR5	-1.205849909	9.80E-10	6.17E-09
SDS	1.062678026	9.88E-10	6.21E-09
XPNPEP2	1.587382022	1.02E-09	6.42E-09
EDN3	-1.345992059	1.05E-09	6.55E-09
PRSS41	-1.55615117	1.09E-09	6.83E-09
NME5	1.005799883	1.11E-09	6.95E-09
DYNLRB2	1.419332808	1.13E-09	7.04E-09
C9orf135	1.754020028	1.14E-09	7.11E-09
DAPL1	1.307051261	1.18E-09	7.32E-09
CFAP206	1.428600303	1.42E-09	8.75E-09
PZP	1.149801737	1.43E-09	8.83E-09
GUCY2F	1.654048435	1.48E-09	9.11E-09
PPP4R4	-1.025422509	1.52E-09	9.33E-09
UBD	1.080683515	1.56E-09	9.54E-09
F2RL3	-1.385588908	1.69E-09	1.03E-08
C1orf158	1.648786995	1.73E-09	1.06E-08
STATH	3.245037111	1.74E-09	1.06E-08
THEG	1.484262449	1.74E-09	1.06E-08
SHISA6	1.007565669	1.75E-09	1.06E-08
CRHR1	1.58026439	1.75E-09	1.07E-08
CWH43	1.619695715	1.86E-09	1.13E-08
CFAP45	1.222614676	1.88E-09	1.14E-08
CLEC6A	-1.26232267	1.91E-09	1.16E-08
LMNTD1	1.450209045	1.93E-09	1.17E-08
MOXD1	1.069726455	1.99E-09	1.20E-08
RORB	1.863414071	2.03E-09	1.22E-08
MMP12	1.779677136	2.12E-09	1.27E-08
ANKRD66	1.636264817	2.21E-09	1.32E-08
LRRC3B	-1.379260372	2.32E-09	1.39E-08
B4GALNT4	1.135533121	2.42E-09	1.44E-08
ERVV-1	1.448083032	2.43E-09	1.45E-08
STOML3	1.67608833	2.52E-09	1.50E-08
TMPRSS7	1.003782929	2.56E-09	1.52E-08
GYPB	-1.281978686	2.58E-09	1.53E-08
CXCL6	2.353933681	2.89E-09	1.71E-08
DTL	-1.149707098	2.98E-09	1.76E-08
BTNL3	-1.87489515	3.01E-09	1.77E-08
IL20	1.936909374	3.06E-09	1.80E-08
PRG3	-3.203683673	3.08E-09	1.81E-08
BPIFB4	1.846074703	3.16E-09	1.86E-08
ESM1	-1.587395507	3.25E-09	1.91E-08
XIRP1	1.907428207	3.36E-09	1.97E-08
C8orf89	1.089985242	3.45E-09	2.02E-08
TSPAN16	-1.11372364	3.45E-09	2.02E-08
AC013470.2	1.573158346	3.51E-09	2.05E-08
NDST4	1.556813307	3.68E-09	2.14E-08
LRRIQ3	1.037179124	3.74E-09	2.17E-08
PLA2G2D	1.415724364	3.93E-09	2.27E-08
ARC	-1.683592814	3.98E-09	2.30E-08
GUCA1A	1.650332167	4.01E-09	2.32E-08
TPPP2	-1.034433943	4.12E-09	2.38E-08
GSTA1	2.131917967	4.13E-09	2.38E-08
CALCR	-1.70763411	4.13E-09	2.38E-08
KCNE1B	1.226583746	4.15E-09	2.39E-08
CDH10	-1.202346441	4.18E-09	2.40E-08
FCER2	1.049982972	4.39E-09	2.52E-08
NUTM2F	-1.173604455	4.39E-09	2.52E-08
LRIT1	-1.879429407	4.43E-09	2.54E-08
ZNF648	1.762672227	4.49E-09	2.57E-08
FAIM2	1.142227057	4.70E-09	2.68E-08
DRC1	1.82587268	5.24E-09	2.98E-08
AP000812.5	1.123463709	5.52E-09	3.13E-08
NR1H4	-1.171331614	5.55E-09	3.14E-08
C11orf97	1.652748382	5.59E-09	3.16E-08
SPATS1	1.898770944	5.74E-09	3.24E-08
CLEC20A	1.070522744	5.86E-09	3.31E-08
GRM7	1.807948533	5.88E-09	3.32E-08
APOBEC4	1.864343716	6.21E-09	3.49E-08
DMP1	1.620732098	6.82E-09	3.82E-08
HBB	-1.467003416	7.36E-09	4.10E-08
ACSBG1	1.363245222	7.48E-09	4.17E-08
SLC44A5	1.199902164	7.57E-09	4.22E-08
FOXE1	1.842857965	7.81E-09	4.34E-08
TMCO5A	1.647630662	8.04E-09	4.47E-08
DEGS2	1.28943156	8.92E-09	4.94E-08
ALPK2	1.018068395	9.75E-09	5.37E-08
MS4A8	1.678149156	9.89E-09	5.44E-08
FOXN4	1.461340297	1.01E-08	5.57E-08
DKK1	1.25511376	1.03E-08	5.65E-08
PAEP	1.312706088	1.04E-08	5.70E-08
CCL25	1.364772391	1.10E-08	6.00E-08
TRIP13	1.391813008	1.13E-08	6.18E-08
HBA1	-1.528589394	1.14E-08	6.25E-08
WFDC5	-1.426352829	1.17E-08	6.40E-08
KIAA1211L	1.021137806	1.21E-08	6.57E-08
IFIT1B	-1.401163095	1.25E-08	6.81E-08
WDR64	1.010533872	1.31E-08	7.09E-08
PRSS21	-1.091169938	1.34E-08	7.27E-08
CT45A10	-3.36983749	1.35E-08	7.31E-08
TRIM43	3.40072742	1.37E-08	7.42E-08
FAM83D	2.059867993	1.38E-08	7.45E-08
ROPN1B	1.15465488	1.39E-08	7.52E-08
RP1	1.19769525	1.40E-08	7.57E-08
PC	1.017445318	1.42E-08	7.67E-08
FA2H	1.259068958	1.42E-08	7.67E-08
RAET1L	1.326846337	1.43E-08	7.71E-08
PRB1	4.89458891	1.44E-08	7.75E-08
CD244	-1.043121877	1.44E-08	7.75E-08
CPXCR1	1.396652562	1.46E-08	7.83E-08
IL36RN	2.253051564	1.49E-08	7.97E-08
GYPA	-1.197283363	1.51E-08	8.12E-08
MRGPRF	1.314812231	1.53E-08	8.22E-08
CSAG2	-1.543023289	1.54E-08	8.27E-08
TCTEX1D1	1.065046391	1.57E-08	8.42E-08
LINGO2	-1.044927133	1.60E-08	8.54E-08
CT45A8	-4.182337443	1.63E-08	8.70E-08
CT45A9	-4.182336976	1.63E-08	8.70E-08
KRT17	1.64973446	1.65E-08	8.78E-08
PTPRN	1.191415646	1.65E-08	8.79E-08
SLC46A2	-1.071372442	1.69E-08	9.00E-08
C1orf141	1.533238449	1.71E-08	9.11E-08
SLC27A2	1.43729455	1.77E-08	9.41E-08
ALAS2	-1.562040455	1.98E-08	1.05E-07
TAAR8	3.355400719	2.05E-08	1.08E-07
TIMP1	1.029467422	2.11E-08	1.11E-07
SPTA1	-1.142841697	2.17E-08	1.14E-07
IRX4	2.960066516	2.51E-08	1.31E-07
HBA2	-1.571089603	2.55E-08	1.33E-07
OR6N1	-1.397817504	2.61E-08	1.35E-07
IL1A	-1.184791902	2.71E-08	1.41E-07
AC019117.3	1.215487967	2.76E-08	1.43E-07
LPL	-1.080152686	2.97E-08	1.53E-07
CYP2J2	1.392466785	3.14E-08	1.62E-07
MMP3	2.468690032	3.21E-08	1.65E-07
CCL26	-1.059867757	3.23E-08	1.66E-07
POU3F2	1.31789638	3.29E-08	1.69E-07
JPH1	-1.086886742	3.33E-08	1.71E-07
CPA4	1.466314959	3.42E-08	1.75E-07
UGT2B4	-1.187909571	3.46E-08	1.77E-07
KRT20	2.225141904	3.49E-08	1.79E-07
APOC3	-2.478504369	3.61E-08	1.84E-07
C11orf88	1.448912195	3.88E-08	1.97E-07
LHX9	-1.615551778	3.98E-08	2.02E-07
DPRX	-1.48545726	4.00E-08	2.03E-07
MAP1A	1.613165954	4.02E-08	2.04E-07
NXF2B	1.341744308	4.19E-08	2.12E-07
IL17A	-2.223454068	4.31E-08	2.18E-07
TRIM49D1	3.443157902	4.69E-08	2.35E-07
CMA1	1.355481943	5.02E-08	2.51E-07
OPN4	2.05041944	5.13E-08	2.56E-07
SMR3A	2.608651522	5.31E-08	2.65E-07
NKAIN2	1.121596855	5.59E-08	2.78E-07
ART1	-1.263406927	5.62E-08	2.79E-07
C2orf66	1.142349967	5.67E-08	2.81E-07
ELMOD1	1.008514794	5.71E-08	2.83E-07
SPINK1	1.400266583	5.76E-08	2.85E-07
GGTLC3	-1.065260166	5.82E-08	2.88E-07
FAM216B	1.645347287	6.20E-08	3.06E-07
UGT2B17	1.369946988	6.46E-08	3.18E-07
TAS2R40	-1.794731705	6.71E-08	3.30E-07
CFAP97D2	1.568120198	6.81E-08	3.34E-07
IRF4	1.271259365	6.86E-08	3.37E-07
VEGFD	-1.635139299	6.93E-08	3.40E-07
MGAT4D	1.546990427	7.78E-08	3.80E-07
MXD1	-1.010313867	7.89E-08	3.85E-07
APCDD1L	1.08934416	8.05E-08	3.92E-07
CLIC5	-1.296222233	8.08E-08	3.94E-07
CFAP299	1.395839638	8.20E-08	3.99E-07
CLDN18	-1.102336356	8.29E-08	4.03E-07
NKAIN3	1.468810083	8.33E-08	4.05E-07
KRT74	1.638935062	8.44E-08	4.10E-07
TRIM49D2	2.916495859	8.49E-08	4.12E-07
C17orf97	1.157326888	9.69E-08	4.67E-07
IL1R2	-1.332894883	9.74E-08	4.69E-07
CATSPERD	1.537086469	1.01E-07	4.85E-07
AC068775.1	-1.076075619	1.04E-07	5.00E-07
VIP	-1.173590821	1.07E-07	5.11E-07
ZNF474	1.402584366	1.07E-07	5.12E-07
MMP9	1.27507327	1.15E-07	5.46E-07
MAGEC3	1.015894473	1.17E-07	5.56E-07
AC131097.2	1.021545352	1.19E-07	5.67E-07
TMEM270	1.999330966	1.21E-07	5.75E-07
ZNF358	-1.093235557	1.22E-07	5.79E-07
AC018755.2	-1.174330324	1.24E-07	5.88E-07
OR5P2	-1.368058375	1.29E-07	6.12E-07
TAGLN3	1.328348111	1.30E-07	6.14E-07
FRMD1	-1.055360344	1.36E-07	6.40E-07
TDRD5	1.027867497	1.38E-07	6.51E-07
CRISP2	1.472959451	1.39E-07	6.55E-07
CD200R1L	1.74793492	1.49E-07	6.99E-07
MUC5AC	2.311706503	1.52E-07	7.10E-07
CHRM4	-1.067605916	1.55E-07	7.24E-07
KCNH3	1.25877668	1.59E-07	7.44E-07
DMRTA2	1.758887237	1.61E-07	7.51E-07
CD177	-2.150650815	2.07E-07	9.52E-07
SFRP1	1.153291861	2.09E-07	9.64E-07
SLC10A2	-1.680906985	2.15E-07	9.88E-07
HABP2	1.574640555	2.24E-07	1.03E-06
PCP4	2.011823986	2.35E-07	1.08E-06
SSTR4	-1.111346717	2.62E-07	1.19E-06
MYMK	-1.454875678	2.69E-07	1.22E-06
CYP1A1	-2.209019163	2.92E-07	1.32E-06
PAPPA2	1.779841963	2.99E-07	1.35E-06
TUBB8	1.235306254	3.01E-07	1.36E-06
PITX1	2.077672483	3.10E-07	1.40E-06
PAPPA	1.338229182	3.35E-07	1.50E-06
MUC21	1.064165906	3.38E-07	1.52E-06
AADACL2	1.5074383	3.43E-07	1.54E-06
FGL1	-1.09743479	3.43E-07	1.54E-06
BTG4	1.494432452	3.51E-07	1.57E-06
CLDN1	1.179240537	3.54E-07	1.58E-06
MAFA	-1.154974349	3.63E-07	1.62E-06
NXPE1	1.039133421	3.75E-07	1.67E-06
GAL3ST2	1.194360914	3.76E-07	1.68E-06
TBX21	-1.046827867	3.82E-07	1.70E-06
KLK5	-1.887788143	3.95E-07	1.75E-06
LHCGR	1.094897621	4.20E-07	1.85E-06
CERKL	1.021668025	4.20E-07	1.86E-06
ST8SIA2	1.766543118	4.26E-07	1.88E-06
CBSL	-1.317251837	4.40E-07	1.94E-06
SCGB1A1	1.38442973	4.80E-07	2.10E-06
MMP8	-1.951481942	4.86E-07	2.12E-06
HAS1	1.664756027	4.87E-07	2.13E-06
ZC3H12C	-1.155456168	4.97E-07	2.17E-06
ITIH6	1.814821883	5.02E-07	2.19E-06
LCN1	-1.315104104	5.34E-07	2.32E-06
AMY1A	1.07542744	6.24E-07	2.69E-06
DMRT3	2.462155342	6.27E-07	2.70E-06
RLN3	-1.195931818	6.43E-07	2.76E-06
LY6G6D	-1.212140952	6.57E-07	2.82E-06
LRFN2	-1.094931626	6.77E-07	2.90E-06
ALKAL1	1.660804449	6.88E-07	2.94E-06
PADI4	-1.091981335	6.97E-07	2.98E-06
IZUMO1R	1.475200409	7.52E-07	3.20E-06
MYBPC1	-1.05952304	7.56E-07	3.22E-06
CLDN19	1.083952731	8.02E-07	3.41E-06
ASTN1	1.169703781	8.17E-07	3.46E-06
TEX44	1.307538724	8.57E-07	3.62E-06
CHRNA4	1.703455401	8.63E-07	3.65E-06
AC009336.2	1.078554274	8.75E-07	3.69E-06
CDK5R2	1.423889691	8.95E-07	3.77E-06
RGR	-1.118841694	9.51E-07	3.99E-06
CGB8	2.378358459	1.05E-06	4.36E-06
HOXC5	1.21714696	1.06E-06	4.42E-06
MYO16	1.128334648	1.06E-06	4.43E-06
CCL13	1.440161117	1.09E-06	4.54E-06
FABP6	1.152437362	1.10E-06	4.57E-06
HEPACAM2	1.072487486	1.11E-06	4.62E-06
NT5C1A	1.074986365	1.12E-06	4.64E-06
KCNK16	-1.077536756	1.21E-06	5.02E-06
SIX4	1.344761963	1.24E-06	5.10E-06
DUPD1	1.81367848	1.25E-06	5.15E-06
KRTAP3-2	2.033714275	1.29E-06	5.31E-06
CCL20	-1.361386892	1.34E-06	5.51E-06
MAG	-1.365462701	1.41E-06	5.78E-06
OR8H1	1.09366894	1.46E-06	5.96E-06
MYL1	-1.420299457	1.47E-06	5.98E-06
CHIA	-1.014343985	1.49E-06	6.09E-06
GATA3	-1.213048103	1.50E-06	6.10E-06
CEACAM8	-1.688131766	1.61E-06	6.56E-06
TMEM88B	1.176610656	1.63E-06	6.62E-06
ADRA1B	-1.229005541	1.63E-06	6.62E-06
AC018512.1	1.07711683	1.65E-06	6.69E-06
UGT1A5	2.261450817	1.68E-06	6.78E-06
ZNF705A	-1.097766373	1.76E-06	7.13E-06
MNS1	1.16393159	1.80E-06	7.27E-06
CLCA2	1.860424779	1.84E-06	7.40E-06
GLRA2	1.163218427	1.86E-06	7.46E-06
NPW	1.11924134	1.88E-06	7.55E-06
SERPINA6	1.703785423	1.99E-06	7.96E-06
KIF1A	1.155255196	2.01E-06	8.02E-06
PLPPR5	-1.617228357	2.12E-06	8.43E-06
FGFBP1	1.035068586	2.16E-06	8.61E-06
PGC	-1.06583543	2.36E-06	9.35E-06
DYDC1	1.488882612	2.51E-06	9.92E-06
AGBL4	1.027468068	2.61E-06	1.03E-05
INSL5	1.081443572	2.77E-06	1.08E-05
C19orf84	-1.566195771	3.02E-06	1.18E-05
AL132671.2	-1.040208437	3.02E-06	1.18E-05
PRSS3	1.000957023	3.15E-06	1.23E-05
NR4A3	1.052032646	3.32E-06	1.29E-05
AKR1B10	1.441358015	3.73E-06	1.43E-05
CSNK1A1L	-1.144580844	3.74E-06	1.44E-05
CHRM1	-1.515990844	3.75E-06	1.44E-05
EGR4	1.342172854	3.76E-06	1.44E-05
AC235565.2	1.504876181	4.17E-06	1.59E-05
LCN8	2.020558938	4.32E-06	1.64E-05
SERTM2	1.269160613	4.40E-06	1.67E-05
KRT78	1.284406934	4.54E-06	1.72E-05
KNCN	1.40489461	4.63E-06	1.76E-05
TNFRSF17	1.308953086	4.69E-06	1.78E-05
TCTE1	1.431552063	4.88E-06	1.84E-05
CLEC2L	1.303300186	5.09E-06	1.92E-05
CT45A6	-3.870228428	5.16E-06	1.94E-05
OPN5	1.284714659	5.19E-06	1.95E-05
ARMH2	1.064208521	5.48E-06	2.05E-05
PIWIL1	1.328429467	5.84E-06	2.18E-05
FOSB	-1.293948669	5.92E-06	2.20E-05
C5orf46	1.102828654	6.20E-06	2.30E-05
LRRC9	1.036472465	6.31E-06	2.33E-05
TXNDC8	1.968044773	6.45E-06	2.38E-05
ASCL3	1.190663376	6.51E-06	2.40E-05
CD5L	-1.264202468	6.51E-06	2.40E-05
CCDC173	1.346566898	6.76E-06	2.49E-05
GP2	1.235651973	6.88E-06	2.53E-05
TCP11X2	1.523022007	7.07E-06	2.60E-05
SOX21	1.188253895	7.60E-06	2.77E-05
GYPE	-1.056521694	7.65E-06	2.79E-05
LMO1	1.156515245	8.02E-06	2.92E-05
LAMP5	1.176023133	8.32E-06	3.02E-05
TACR1	1.103324194	9.03E-06	3.26E-05
AC073611.1	1.129641509	9.24E-06	3.33E-05
TFAP2B	1.700920794	9.24E-06	3.33E-05
CCL7	1.48755563	9.44E-06	3.40E-05
CCL1	1.235209256	9.77E-06	3.51E-05
NPHS1	1.014593164	9.95E-06	3.57E-05
CLDN8	1.17641768	1.03E-05	3.68E-05
KIR2DL1	-1.483464941	1.06E-05	3.79E-05
DLX5	1.09672383	1.12E-05	3.99E-05
CFAP58	1.294127325	1.13E-05	4.02E-05
VWC2L	1.118203372	1.17E-05	4.14E-05
DYTN	-1.427563849	1.21E-05	4.30E-05
FAM19A4	-1.758434693	1.29E-05	4.55E-05
AC073508.2	1.033163076	1.30E-05	4.57E-05
PI15	1.670665332	1.31E-05	4.62E-05
IL1RAPL2	1.472480725	1.35E-05	4.75E-05
FCAMR	1.250401274	1.38E-05	4.83E-05
C10orf90	1.169095986	1.40E-05	4.90E-05
LRRC61	1.092361823	1.42E-05	4.97E-05
TTLL8	1.742903683	1.43E-05	4.99E-05
SPINT3	-2.106999054	1.43E-05	5.01E-05
SMPX	2.313766475	1.55E-05	5.38E-05
THRSP	-1.771475808	1.55E-05	5.40E-05
ADAMTS19	1.102229159	1.80E-05	6.19E-05
PCK1	1.799116529	1.85E-05	6.35E-05
MUCL1	1.705169721	1.87E-05	6.41E-05
CHIT1	1.122365107	1.93E-05	6.62E-05
PSG11	1.603388497	1.97E-05	6.73E-05
OR8G5	1.186883668	1.98E-05	6.77E-05
GSG1L	-1.425624737	2.00E-05	6.83E-05
NTN1	1.252161354	2.02E-05	6.90E-05
HRC	1.067378494	2.09E-05	7.12E-05
SAA2	1.288493231	2.13E-05	7.24E-05
SMKR1	1.291998543	2.14E-05	7.27E-05
SERPINB11	1.517893816	2.22E-05	7.51E-05
METTL21C	-1.026710259	2.35E-05	7.92E-05
SBSN	1.38163551	2.39E-05	8.04E-05
PRR18	1.658169818	2.50E-05	8.39E-05
DPYSL4	1.018990086	2.55E-05	8.56E-05
MYH2	-1.032819837	2.66E-05	8.92E-05
CAMKV	1.036522111	2.69E-05	9.00E-05
VAT1L	1.608696784	2.90E-05	9.67E-05
PAQR9	2.416167671	3.09E-05	0.00010238
SPRR2B	2.296100065	3.17E-05	0.000104901
EN1	1.326531613	3.59E-05	0.00011779
BRINP1	-1.69821007	3.64E-05	0.000119346
PTGS2	-1.02195075	3.99E-05	0.000129953
RETN	-1.156722419	4.00E-05	0.000130283
TMEM244	1.136896735	4.38E-05	0.000141722
AC020909.1	1.246665349	5.15E-05	0.000164527
SPRR5	1.392081664	5.36E-05	0.000170868
WFDC6	1.284098183	5.39E-05	0.00017192
TM4SF19-TCTEX1D2	1.03318938	5.77E-05	0.000182953
PRAME	1.006081553	6.03E-05	0.000190732
MS4A18	1.17471113	6.23E-05	0.000196693
BPI	-1.253207252	6.29E-05	0.000198504
ACBD7	1.9231952	6.31E-05	0.000199001
TMEM238L	1.001289756	6.58E-05	0.000206777
PXDNL	1.104363475	7.17E-05	0.000224196
AL355987.1	1.088087333	7.26E-05	0.000226695
ARPP21	-1.321069868	7.90E-05	0.000245065
SBK2	1.422189773	8.17E-05	0.000252571
CER1	1.046852877	8.56E-05	0.000264122
DEFB4A	1.514187506	9.12E-05	0.00028016
TRIM15	-1.738761627	9.33E-05	0.000286045
NPBWR1	1.020141904	9.34E-05	0.000286376
LYZL4	-1.344325005	9.46E-05	0.000289564
AC007731.4	1.276490531	9.86E-05	0.000301227
GATA4	1.13828909	9.92E-05	0.00030307
PNLDC1	1.367618045	0.000100278	0.000306128
UGT1A10	1.875161746	0.000104454	0.000317791
PRB4	3.239070304	0.000105247	0.000320038
SERPINB2	1.649404167	0.000106369	0.000322885
MRGPRX2	-1.184553355	0.000108103	0.000327922
C1orf232	2.078772437	0.000112886	0.000340948
EPPIN-WFDC6	1.255203177	0.000112998	0.000341225
MEPE	1.071950096	0.000119791	0.000360491
AMTN	1.592728426	0.000121225	0.000364297
TIMD4	1.228952844	0.000121298	0.000364397
ATP6V1G3	1.866126998	0.000125467	0.000376338
TMPRSS11D	1.101800841	0.00012944	0.00038752
PRLH	-1.487005607	0.000133648	0.000399293
OR51E1	1.298383466	0.000138091	0.000411651
OR1J4	1.256514603	0.000149757	0.000444074
NLGN4Y	1.36251058	0.000151131	0.000447767
IL36B	1.335288929	0.000168186	0.000494099
ERICH5	1.409170626	0.000171673	0.000503323
ELOA3	1.390076254	0.000177835	0.000520252
PCSK1N	1.733776123	0.000185134	0.000540065
TCP11X1	1.315298547	0.000231885	0.000665968
KLK3	-1.416036893	0.000261828	0.000746307
DNMT3L	1.123932529	0.000288336	0.000817052
ETDB	1.345346883	0.000328725	0.000921911
SLC22A8	-1.115455739	0.000352764	0.000983315
OR2S2	-1.051685725	0.000357055	0.000994323
KRTAP13-2	1.65116715	0.000382586	0.001059664
SMIM9	-1.07629393	0.000421186	0.001157745
AC092143.1	1.761157155	0.000463567	0.001264471
FP565260.4	1.011598343	0.000518358	0.001399471
CCL19	1.182663788	0.000586166	0.001568449
CALML5	1.390354991	0.000589607	0.001577173
AC117457.1	1.608531802	0.000632079	0.001680721
CCDC170	1.012638969	0.000644193	0.001710379
C20orf141	1.439645955	0.000844364	0.002190395
INSYN2	1.302404521	0.000869098	0.002249872
TAC1	1.153822079	0.000881138	0.002277319
SERPINB7	1.134177683	0.000936115	0.002406562
HIST1H2BO	-1.032077348	0.000959111	0.002460598
PRSS54	1.016898983	0.001016322	0.002590596
CGB2	1.30461448	0.001112588	0.002815799
ACY3	1.284716698	0.00112825	0.002851297
REG3G	1.929893335	0.001154307	0.002909123
SYNDIG1	1.506567354	0.001195605	0.003004527
PCARE	-1.263520744	0.001203771	0.00302374
IL17F	-1.5500339	0.001226357	0.003076483
CTAG1B	-1.571062614	0.001227161	0.003078056
MSGN1	1.342380382	0.001244157	0.003118444
MEDAG	1.621460529	0.00128721	0.003216642
TP53TG3C	1.152703747	0.001310984	0.003269489
TRDN	1.025644116	0.001427436	0.003536632
STC1	-1.017610203	0.001714275	0.004176075
AL929554.1	1.231079539	0.001715571	0.004178114
AC006518.7	1.583990569	0.001823677	0.004417273
NGFR	1.160097882	0.00187519	0.004526947
CLCA1	1.629845229	0.001943888	0.004679831
SSTR2	1.490400655	0.00204247	0.004899567
PRB2	1.146147834	0.00205306	0.004921584
KRTAP13-4	1.136055715	0.002246778	0.00534407
CIDEC	-1.337780166	0.002265407	0.005383238
F2RL2	1.223424914	0.002398575	0.005676465
KDF1	2.203478462	0.002573792	0.006058457
SYCE3	1.546033294	0.002655407	0.00622763
SPINK4	1.50582983	0.002664136	0.006245581
SLURP2	1.784326998	0.003020777	0.006984897
ANKRD34B	-1.370839135	0.003060854	0.007069124
TNMD	-1.474210197	0.003133988	0.007220807
OTUB2	-1.28307786	0.003774357	0.008561561
CYTL1	1.076435124	0.004553234	0.010138332
ZIC2	1.636153481	0.004870079	0.010776371
CHRNA9	1.262270692	0.005209588	0.011440484
AC011452.1	-1.978284829	0.005228232	0.01147131
HEPN1	-1.291830837	0.005424296	0.011849289
PRKAR2B	-1.180702571	0.005696742	0.012382369
CIDEA	-1.344950236	0.005765341	0.012517425
TBC1D3K	-1.766399887	0.006515653	0.013967265
ADGRG7	1.567297107	0.007163008	0.015212773
ARX	1.257217077	0.007952193	0.016730089
ELAVL3	-1.05965007	0.008417355	0.0176149
AC008537.1	-1.019643025	0.008547233	0.0178524
LNP1	1.17403112	0.008629757	0.018009657
DEFB133	-1.248227439	0.010111648	0.020734826
POLDIP2	-1.121423975	0.01193141	0.0240116
ZHX2	1.062265964	0.012428001	0.024933247
HIST1H2AD	-1.008459368	0.012539032	0.025127079
BORCS7-ASMT	-1.360041056	0.014063013	0.027831524
ANGPTL7	-1.107591264	0.015807074	0.030901448
MYBL2	1.166480037	0.016102143	0.031407828
PRTN3	-1.554370416	0.016236948	0.031635368
CLDN22	1.615666773	0.016373544	0.031869445
S100G	-1.157259872	0.016407393	0.031910384
FSIP1	1.559291071	0.016818202	0.032603855
AC009879.2	1.008825971	0.017219885	0.03331956
SPAG11B	1.014146728	0.017795848	0.034315924
RND2	1.062134958	0.018494959	0.035530379
CNMD	-1.109111398	0.018524353	0.035566579
KCTD8	1.081434753	0.018999837	0.036372011
ODF1	1.21533772	0.021085793	0.039887712
VPREB3	1.036592863	0.022398095	0.042046181
KLF16	1.000512849	0.025158616	0.046536631
GAGE12G	-1.894678644	0.025710418	0.047466644
